# Supplementary material for: Sb2S3-templated synthesis of sulfur-doped Sb-N-C with hierarchical architecture and high metal loading for H2O2 electrosynthesis
Source: Nat Commun. 2023 Jan 23;14:368. doi: 10.1038/s41467-023-36078-y (PMC9871021; doi:10.1038/s41467-023-36078-y)
Supplement: Supplementary file 3 — Source Data [file 41467_2023_36078_MOESM3_ESM.xlsx]

## Sheet: Fig. 1
Fig. 1b					Fig. 1c
X-axis	Y-axis	X-axis	Y-axis		X-axis	Y-axis	X-axis	Y-axis
10	987.007	5	25525		80.2814	66.0692	80.2814	42.1617
10.02	909.093	5.02	25283.3		81.2456	77.1274	81.2456	37.9532
10.041	890.289	5.04	24350		82.2098	92.6712	82.2098	33.7614
10.061	845.587	5.06	24541.7		83.1741	117.937	83.1741	29.3008
10.082	870.002	5.08	24925		84.1383	133.977	84.1383	26.5169
10.102	922.907	5.1	24650		85.1025	142.182	85.1025	25.6237
10.123	984.825	5.12	24775		86.0668	142.924	86.0668	26.0641
10.143	1004.16	5.14	23533.3		87.031	136.217	87.031	27.1217
10.164	1034.74	5.16	24491.7		87.9952	113.779	87.9952	29.8925
10.184	1011.29	5.18	24533.3		88.9595	91.885	88.9595	31.9342
10.204	998.249	5.2	23475		89.9237	71.406	89.9237	32.6069
10.225	963.38	5.22	23333.3		90.8879	53.4673	90.8879	32.0417
10.245	944.406	5.24	24241.7		91.8522	39.9721	91.8522	31.0122
10.266	883.096	5.26	24291.7		92.8164	35.9986	92.8164	29.2781
10.286	875.688	5.28	24375		93.7806	35.2529	93.7806	27.8039
10.307	869.452	5.3	23908.3		94.7449	35.6906	94.7449	27.6393
10.327	866.058	5.32	24066.7		95.7091	36.3129	95.7091	29.1855
10.348	874.142	5.34	23658.3		96.6733	38.1537	96.6733	31.6513
10.368	937.664	5.36	23908.3		97.6376	43.5199	97.6376	31.7381
10.388	925.611	5.38	23525		98.6018	51.0319	98.6018	29.9905
10.409	936.259	5.4	23283.3		99.566	59.0712	99.566	27.4025
10.429	956.86	5.42	23766.7		100.53	66.1693	100.53	24.9554
10.45	971.839	5.44	22591.7		101.495	72.1177	101.495	22.856
10.47	988.098	5.46	23550		102.459	82.1251	102.459	21.635
10.491	977.221	5.48	23000		103.423	97.0408	103.423	21.4406
10.511	994.569	5.5	22933.3		104.387	114.494	104.387	21.7024
10.532	989.2	5.52	21783.3		105.351	130.195	105.351	21.4392
10.552	987.846	5.54	22650		106.316	145.159	106.316	20.1131
10.572	991.189	5.56	22516.7		107.28	156.658	107.28	18.7817
10.593	915.734	5.58	23008.3		108.244	164.494	108.244	17.6532
10.613	862.751	5.6	23275		109.208	169.114	109.208	16.8228
10.634	854.751	5.62	22833.3		110.173	171.778	110.173	16.2969
10.654	840.014	5.64	21408.3		111.137	171.597	111.137	15.7897
10.675	840.793	5.66	21475		112.101	169.2	112.101	15.3059
10.695	837.249	5.68	22425		113.065	163.87	113.065	15.008
10.716	877.706	5.7	21725		114.029	155.716	114.029	14.9696
10.736	888.168	5.72	22016.7		114.994	146.856	114.994	15.0126
10.756	935.431	5.74	21300		115.958	142.793	115.958	14.6613
10.777	953.263	5.76	21925		116.922	142.048	116.922	14.1798
10.797	957.448	5.78	21550		117.886	142.827	117.886	13.8523
10.818	947.734	5.8	21816.7		118.851	143.31	118.851	13.9419
10.838	941.569	5.82	21241.7		119.815	143.434	119.815	14.571
10.859	928.709	5.84	21616.7		120.779	141.424	120.779	14.8549
10.879	899.261	5.86	22125		121.743	136.374	121.743	14.4248
10.9	900.282	5.88	21450		122.708	128.655	122.708	13.5015
10.92	882.995	5.9	21233.3		123.672	119.265	123.672	12.6186
10.941	896.406	5.92	20950		124.636	106.687	124.636	12.3976
10.961	903.051	5.94	21491.7		125.6	95.9282	125.6	12.0237
10.981	842.835	5.96	21891.7		126.565	87.7773	126.565	11.382
11.002	851.639	5.98	21391.7		127.529	82.0028	127.529	10.5327
11.022	810.935	6	21333.3		128.493	77.2587	128.493	9.73615
11.043	785.056	6.02	21383.3		129.457	71.9109	129.457	8.80646
11.063	799.869	6.04	20925		130.422	67.6805	130.422	8.13055
11.084	784.042	6.06	20708.3		131.386	65.4347	131.386	8.07852
11.104	817.471	6.08	20800		132.35	65.4859	132.35	8.71222
11.125	837.865	6.1	21033.3		133.314	67.2014	133.314	9.45426
11.145	885.091	6.12	20825		134.278	69.0001	134.278	9.17863
11.165	905.494	6.14	20891.7		135.243	71.0278	135.243	8.22588
11.186	889.506	6.16	20208.3		136.207	73.2929	136.207	6.81051
11.206	910.72	6.18	20041.7		137.171	75.8871	137.171	5.14452
11.227	898.545	6.2	19775		138.135	79.5673	138.135	3.327
11.247	932.683	6.22	20233.3		139.1	90.985	139.1	2.56265
11.268	935.135	6.24	20200		140.064	109.807	140.064	3.02096
11.288	914.079	6.26	20250		141.028	134.707	141.028	4.09298
11.309	892.012	6.28	19591.7		141.992	164.334	141.992	4.91595
11.329	894.35	6.3	19750		142.957	204.295	142.957	5.19873
11.349	886.501	6.32	19500		143.921	241.325	143.921	5.37547
11.37	877.713	6.34	19658.3		144.885	278.036	144.885	5.50918
11.39	842.224	6.36	20483.3		145.849	311.719	145.849	5.51432
11.411	883.769	6.38	20116.7		146.814	336.371	146.814	5.20645
11.431	908.28	6.4	19883.3		147.778	346.006	147.778	3.62088
11.452	952.622	6.42	19625		148.742	346.473	148.742	2.55549
11.472	932.499	6.44	19916.7		149.706	336.448	149.706	2.79375
11.493	942.331	6.46	20250		150.67	317.265	150.67	4.38384
11.513	982.506	6.48	19908.3		151.635	293.643	151.635	6.54364
11.533	995.841	6.5	20141.7		152.599	268.54	152.599	8.30921
11.554	972.711	6.52	19941.7		153.563	242.971	153.563	9.47702
11.574	957.014	6.54	19566.7		154.527	217.991	154.527	9.7487
11.595	948.091	6.56	19500		155.492	194.542	155.492	9.00228
11.615	969.191	6.58	19450		156.456	173.064	156.456	7.34896
11.636	886.676	6.6	19608.3		157.42	155.705	157.42	5.96675
11.656	859.685	6.62	19691.7		158.384	142.569	158.384	4.95116
11.677	870.186	6.64	18800		159.349	131.843	159.349	4.35321
11.697	920.559	6.66	19108.3		160.313	121.728	160.313	4.20387
11.717	950.392	6.68	19016.7		161.277	111.354	161.277	4.56854
11.738	932.473	6.7	19491.7		162.241	101.934	162.241	4.84888
11.758	922.14	6.72	18916.7		163.205	93.1608	163.205	5.35462
11.779	957.385	6.74	18975		164.17	85.1255	164.17	5.66012
11.799	945.632	6.76	19825		165.134	78.0902	165.134	5.19367
11.82	916.944	6.78	19108.3		166.098	73.1612	166.098	3.25579
11.84	864.734	6.8	19233.3		167.062	68.8652	167.062	1.28135
11.861	853.995	6.82	19108.3		168.027	64.2753	168.027	-0.59137
11.881	861.033	6.84	18758.3		168.991	59.8123	168.991	-2.21014
11.901	862.228	6.86	18908.3		169.955	56.4454	169.955	-3.40646
11.922	857.536	6.88	19016.7		170.919	56.2291	170.919	-3.78171
11.942	886.585	6.9	18658.3		171.883	57.4355	171.883	-3.62664
11.963	934.508	6.92	19316.7		172.848	58.816	172.848	-3.04108
11.983	965.597	6.94	18700		173.812	59.8924	173.812	-2.14772
12.004	967.664	6.96	18825		174.776	60.5827	174.776	-1.12772
12.024	973.483	6.98	19566.7		175.74	61.4035	175.74	-0.4821
12.045	968.956	7	18508.3		176.705	62.79	176.705	0.00838
12.065	909.249	7.02	18458.3		177.669	64.2563	177.669	0.3103
12.085	840.103	7.04	17925		178.633	65.3433	178.633	0.35164
12.106	812.207	7.06	18341.7		179.597	65.5588	179.597	0.02646
12.126	803.021	7.08	18225		180.562	68.1331	180.562	-0.05641
12.147	776.58	7.1	18450		181.526	72.1833	181.526	-0.18755
12.167	807.165	7.12	18333.3		182.49	77.0402	182.49	-0.33018
12.188	780.415	7.14	17708.3		183.454	81.4982	183.454	-0.23734
12.208	777.76	7.16	18591.7		184.419	83.523	184.419	0.65023
12.229	789.107	7.18	18416.7		185.383	92.4563	185.383	0.62321
12.249	806.366	7.2	18458.3		186.347	114.457	186.347	-1.63906
12.269	800.303	7.22	18350		187.311	141.72	187.311	-4.3215
12.29	840.051	7.24	18500		188.275	166.82	188.275	-5.5085
12.31	911.364	7.26	17916.7		189.24	183.589	189.24	-3.04998
12.331	908.949	7.28	17566.7		190.204	194.04	190.204	0.25832
12.351	861.191	7.3	17666.7		191.168	202.877	191.168	1.52057
12.372	911.504	7.32	17608.3		192.132	208.93	192.132	1.05645
12.392	868.592	7.34	18316.7		193.097	209.764	193.097	-0.24425
12.413	833.709	7.36	18133.3		194.061	199.924	194.061	-0.65975
12.433	849.226	7.38	17383.3		195.025	180.387	195.025	-0.07288
12.454	850.816	7.4	17733.3		195.989	159.75	195.989	0.64354
12.474	881.874	7.42	18325		196.954	138.292	196.954	1.46878
12.494	918.329	7.44	17725		197.918	116.645	197.918	2.26377
12.515	946.599	7.46	17750		198.882	100.057	198.882	2.13009
12.535	909.748	7.48	17991.7		199.846	90.6117	199.846	-0.35472
12.556	870.436	7.5	17525		200.81	83.797	200.81	-2.06445
12.576	898.373	7.52	17225		201.775	79.1013	201.775	-2.01616
12.597	848.932	7.54	17150		202.739	76.4228	202.739	-0.14727
12.617	852.506	7.56	17166.7		203.703	74.9653	203.703	1.31787
12.638	890.848	7.58	17808.3		204.667	75.9876	204.667	1.53898
12.658	877.587	7.6	17433.3		205.632	76.6989	205.632	1.33084
12.678	924.326	7.62	17158.3		206.596	75.6508	206.596	1.13224
12.699	934.138	7.64	17191.7		207.56	72.3121	207.56	1.19873
12.719	930.772	7.66	16850		208.524	69.3724	208.524	1.12687
12.74	951.357	7.68	16941.7		209.489	69.7738	209.489	-0.33955
12.76	928.147	7.7	17108.3		210.453	71.6152	210.453	-2.16408
12.781	918.844	7.72	17391.7		211.417	73.2435	211.417	-3.23413
12.801	876.928	7.74	17591.7		212.381	73.2258	212.381	-2.61008
12.822	880.562	7.76	16808.3		213.346	71.4907	213.346	-0.50854
12.842	929.149	7.78	17200		214.31	70.493	214.31	1.07494
12.862	978.413	7.8	17325		215.274	70.5102	215.274	2.33696
12.883	1061.75	7.82	17316.7		216.238	71.3428	216.238	2.99876
12.903	1091.34	7.84	17341.7		217.202	72.6589	217.202	2.56519
12.924	1077.71	7.86	16700		218.167	74.7833	218.167	-0.27007
12.944	1080.16	7.88	16408.3		219.131	77.3966	219.131	-1.82842
12.965	1024.56	7.9	16758.3		220.095	80.3883	220.095	-2.08307
12.985	962.69	7.92	16425		221.06	83.3024	221.06	-1.37039
13.006	883.389	7.94	17091.7		222.024	85.4317	222.024	-0.05876
13.026	884.73	7.96	16491.7		222.988	85.2173	222.988	3.27674
13.046	911.415	7.98	16766.7		223.952	85.9206	223.952	5.2398
13.067	930.851	8	16100		224.916	89.3399	224.916	4.05417
13.087	915.485	8.02	16450		225.881	94.6425	225.881	0.79076
13.108	910.03	8.04	16550		226.845	99.7084	226.845	-2.01673
13.128	889.331	8.06	16508.3		227.809	101.707	227.809	-0.63475
13.149	846.564	8.08	16216.7		228.773	103.079	228.773	2.15135
13.169	848.296	8.1	16358.3		229.738	104.822	229.738	4.55438
13.19	859.478	8.12	17108.3		230.702	107.034	230.702	5.93765
13.21	899.953	8.14	16141.7		231.666	109.463	231.666	6.07228
13.23	968.811	8.16	16408.3		232.63	112.427	232.63	3.56699
13.251	945.301	8.18	16133.3		233.595	116.276	233.595	-0.95093
13.271	931.72	8.2	15658.3		234.559	121.104	234.559	-3.62941
13.292	895.823	8.22	16291.7		235.523	127.513	235.523	-2.59395
13.312	909.825	8.24	16733.3		236.487	135.855	236.487	2.53094
13.333	918.207	8.26	16000		237.451	140.751	237.451	5.57142
13.353	858.096	8.28	16225		238.416	138.561	238.416	5.57056
13.374	904.848	8.3	16791.7		239.38	136.831	239.38	4.86733
13.394	920.746	8.32	16025		240.344	138.497	240.344	4.28542
13.414	913.044	8.34	15925		241.308	144.302	241.308	3.99391
13.435	930.615	8.36	16066.7		242.273	153.417	242.273	3.90996
13.455	857.967	8.38	16191.7		243.237	164.658	243.237	3.85671
13.476	855.587	8.4	16450		244.201	177.485	244.201	3.71551
13.496	821.909	8.42	16141.7		245.165	192.437	245.165	3.42661
13.517	827.874	8.44	16066.7		246.13	210.113	246.13	2.98799
13.537	816.452	8.46	15316.7		247.094	228.666	247.094	2.65155
13.558	792.506	8.48	15958.3		248.058	244.905	248.058	2.77785
13.578	833.49	8.5	16041.7		249.022	260.756	249.022	3.25223
13.598	833.473	8.52	15808.3		249.987	278.17	249.987	3.82329
13.619	816.396	8.54	15766.7		250.951	299.154	250.951	4.18415
13.639	877.014	8.56	15450		251.915	323.202	251.915	4.23446
13.66	904.098	8.58	15550		252.879	348.65	252.879	4.90952
13.68	924.079	8.6	15108.3		253.843	378.809	253.843	6.41206
13.701	910.925	8.62	15300		254.808	402.982	254.808	8.063
13.721	905.135	8.64	15450		255.772	404.079	255.772	8.82824
13.742	890.69	8.66	15666.7		256.736	357.68	256.736	7.84248
13.762	892.103	8.68	14875		257.7	322.237	257.7	7.16462
13.782	850.653	8.7	15816.7		258.665	302.276	258.665	6.92069
13.803	793.007	8.72	14925		259.629	292.029	259.629	6.92189
13.823	767.732	8.74	15675		260.593	282.291	260.593	6.87964
13.844	753.457	8.76	15783.3		261.557	269.5	261.557	6.70067
13.864	772.613	8.78	14508.3		262.522	257.484	262.522	6.48011
13.885	751.259	8.8	15216.7		263.486	247.019	263.486	6.42047
13.905	778.765	8.82	14983.3		264.45	238.365	264.45	6.3887
13.926	797.163	8.84	15050		265.414	231.567	265.414	6.08828
13.946	839.545	8.86	14616.7		266.378	226.998	266.378	4.83884
13.967	874.541	8.88	14825		267.343	224.833	267.343	3.45041
13.987	892.364	8.9	14750		268.307	224.983	268.307	2.59624
14.007	870.119	8.92	15316.7		269.271	227.052	269.271	2.33543
14.028	891.366	8.94	14966.7		270.235	230.439	270.235	2.59147
14.048	876.084	8.96	14966.7		271.2	234.376	271.2	3.49256
14.069	912.42	8.98	14408.3		272.164	239.538	272.164	5.28405
14.089	922.124	9	14900		273.128	244.435	273.128	6.75964
14.11	914.974	9.02	14933.3		274.092	248.656	274.092	7.56375
14.13	883.177	9.04	14566.7		275.057	252.247	275.057	7.72878
14.151	884.522	9.06	15000		276.021	256.135	276.021	8.02853
14.171	861.026	9.08	14750		276.985	260.757	276.985	8.44673
14.191	856.688	9.1	13950		277.949	264.154	277.949	8.73603
14.212	826.606	9.12	15083.3		278.913	265.447	278.913	8.92062
14.232	838.837	9.14	15016.7		279.878	264.764	279.878	9.02476
14.253	874.298	9.16	14666.7		280.842	264.458	280.842	8.9424
14.273	870.214	9.18	14583.3		281.806	266.679	281.806	8.7724
14.294	831.168	9.2	14691.7		282.77	269.395	282.77	8.38405
14.314	783.002	9.22	14125		283.735	271.701	283.735	7.33031
14.335	750.646	9.24	14000		284.699	273.116	284.699	5.56494
14.355	714.79	9.26	15066.7		285.663	273.741	285.663	3.88161
14.375	701.275	9.28	14600		286.627	274.022	286.627	4.28859
14.396	748.172	9.3	14483.3		287.592	274.025	287.592	5.80054
14.416	783.445	9.32	14641.7		288.556	273.08	288.556	7.35706
14.437	888.907	9.34	14425		289.52	270.686	289.52	8.2868
14.457	991.669	9.36	14200		290.484	266.669	290.484	8.51917
14.478	1002.72	9.38	14125		291.449	266.7	291.449	8.90911
14.498	967.501	9.4	14550		292.413	272.425	292.413	9.65509
14.519	913.606	9.42	14000		293.377	277.937	293.377	10.3462
14.539	886.324	9.44	14033.3		294.341	278.847	294.341	10.6694
14.559	829.751	9.46	13633.3		295.305	272.985	295.305	10.4649
14.58	829.121	9.48	14141.7		296.27	269.929	296.27	10.485
14.6	844.674	9.5	13458.3		297.234	271.1	297.234	10.6124
14.621	804.014	9.52	14183.3		298.198	272.852	298.198	10.779
14.641	865.793	9.54	13950		299.162	273.023	299.162	11.1405
14.662	895.998	9.56	13841.7		300.127	270.88	300.127	11.9893
14.682	908.72	9.58	13891.7		301.091	268.987	301.091	12.61
14.703	888.263	9.6	13875		302.055	270.239	302.055	12.467
14.723	842.483	9.62	13883.3		303.019	271.335	303.019	11.7908
14.743	858.937	9.64	13808.3		303.983	268.72	303.983	10.5238
14.764	851.688	9.66	13408.3		304.948	259.361	304.948	8.54798
14.784	926.685	9.68	13241.7		305.912	245.563	305.912	6.5981
14.805	929.163	9.7	13741.7		306.876	236.183	306.876	6.92036
14.825	933.979	9.72	14241.7		307.841	230.171	307.841	9.06138
14.846	954.205	9.74	14208.3		308.805	223.75	308.805	11.548
14.866	948.953	9.76	13991.7		309.769	212.304	309.769	12.6789
14.887	958.21	9.78	13675		310.733	193.248	310.733	11.7699
14.907	925.557	9.8	13691.7		311.697	176.377	311.697	11.1997
14.927	854.061	9.82	13225		312.662	162.668	312.662	11.3666
14.948	844.918	9.84	13000		313.626	150.724	313.626	11.7489
14.968	857.951	9.86	13466.7		314.59	139.141	314.59	11.6365
14.989	875.832	9.88	13383.3		315.554	127.887	315.554	10.4097
15.009	857.881	9.9	13558.3		316.519	116.643	316.519	9.64785
15.03	878.837	9.92	13408.3		317.483	104.429	317.483	9.61994
15.05	847.186	9.94	13633.3		318.447	92.6144	318.447	10.1424
15.071	843.564	9.96	13283.3		319.411	82.9248	319.411	11.1386
15.091	844.441	9.98	13375		320.375	77.2164	320.375	12.956
15.111	820.361	10	13891.7		321.34	72.8668	321.34	14.4804
15.132	780.571	10.02	13066.7		322.304	67.3004	322.304	14.4995
15.152	825.594	10.04	13400		323.268	61.0071	323.268	13.6017
15.173	878.228	10.06	13008.3		324.232	54.9484	324.232	12.8043
15.193	902.904	10.08	13708.3		325.197	50.3965	325.197	13.4574
15.214	981.795	10.1	13550		326.161	47.4869	326.161	15.4281
15.234	999.802	10.12	13033.3		327.125	44.4534	327.125	16.3181
15.255	989.159	10.14	12983.3		328.089	41.149	328.089	15.9714
15.275	981.163	10.16	13400		329.054	37.4025	329.054	14.8885
15.295	909.816	10.18	12941.7		330.018	32.9325	330.018	14.0335
15.316	830.068	10.2	13250		330.982	26.3408	330.982	13.8859
15.336	749.629	10.22	13025		331.946	22.2233	331.946	13.611
15.357	746.394	10.24	12816.7		332.911	21.7397	332.911	13.0198
15.377	792.138	10.26	12816.7		333.875	23.0909	333.875	12.2149
15.398	851.853	10.28	12891.7		334.839	23.252	334.839	11.3561
15.418	898.552	10.3	13100		335.803	20.2856	335.803	10.0024
15.439	937.212	10.32	13633.3		336.767	17.6998	336.767	9.44959
15.459	964.685	10.34	12591.7		337.732	17.351	337.732	10.6464
15.479	1002.53	10.36	13225		338.696	18.328	338.696	12.9307
15.5	990.205	10.38	12841.7		339.66	18.7737	339.66	15.2016
15.52	959.378	10.4	13041.7		340.624	16.1463	340.624	16.4077
15.541	894.165	10.42	13158.3		341.589	12.2392	341.589	16.5811
15.561	914.413	10.44	13391.7		342.553	9.55908	342.553	15.918
15.582	934.182	10.46	12250		343.517	8.06146	343.517	14.6018
15.602	909.853	10.48	12441.7		344.481	7.01973	344.481	12.9266
15.623	868.291	10.5	13033.3		345.446	5.05104	345.446	11.3449
15.643	868.772	10.52	12691.7		346.41	2.07162	346.41	9.9324
15.664	849.38	10.54	12716.7		347.374	0.86273	347.374	9.44328
15.684	843.455	10.56	12291.7		348.338	2.02881	348.338	10.2477
15.704	809.513	10.58	12383.3		349.303	4.79453	349.303	11.8304
15.725	764.114	10.6	13283.3		350.267	7.31895	350.267	12.9403
15.745	731.009	10.62	12733.3		351.231	10.6777	351.231	13.6358
15.766	789.012	10.64	12800		352.195	12.0859	352.195	13.546
15.786	797.977	10.66	12608.3		353.159	9.76943	353.159	11.6259
15.807	801.776	10.68	12500		354.124	5.41419	354.124	8.92952
15.827	814.308	10.7	13041.7		355.088	2.5166	355.088	7.61763
15.848	819.261	10.72	13108.3		356.052	4.63747	356.052	10.1705
15.868	800.308	10.74	12383.3		357.016	6.35778	357.016	12.7294
15.888	787.245	10.76	13216.7		357.981	4.59854	357.981	13.5494
15.909	803.981	10.78	12716.7		358.945	0.67533	358.945	13.0704
15.929	804.382	10.8	12816.7		359.909	-2.5919	359.909	12.4123
15.95	813.559	10.82	12725		360.873	-1.33109	360.873	12.9648
15.97	858.04	10.84	13383.3		361.838	2.49557	361.838	14.1242
15.991	870.471	10.86	12983.3		362.802	4.83669	362.802	14.677
16.011	891.163	10.88	13158.3		363.766	5.32103	363.766	14.5098
16.032	890.811	10.9	13466.7		364.73	4.37559	364.73	13.8631
16.052	869.825	10.92	13325		365.695	2.95111	365.695	13.2859
16.072	877.147	10.94	13675		366.659	0.62412	366.659	13.1882
16.093	855.448	10.96	14141.7		367.623	0.63594	367.623	12.9192
16.113	849.296	10.98	14900		368.587	3.76416	368.587	11.9706
16.134	832.119	11	14841.7		369.551	8.91484	369.551	10.7298
16.154	787.061	11.02	15266.7		370.516	13.9573	370.516	10.1892
16.175	821.436	11.04	15441.7		371.48	19.9504	371.48	10.9928
16.195	832.282	11.06	16500		372.444	23.4663	372.444	11.7488
16.216	861.998	11.08	16791.7		373.408	23.3737	373.408	12.5354
16.236	846.389	11.1	16991.7		374.373	21.0608	374.373	13.2961
16.256	853.231	11.12	16808.3		375.337	18.7223	375.337	13.8826
16.277	836.298	11.14	15266.7		376.301	17.8162	376.301	13.9386
16.297	776.841	11.16	14183.3		377.265	16.7801	377.265	13.7516
16.318	738.685	11.18	12758.3		378.229	14.5292	378.229	13.6993
16.338	728.075	11.2	12808.3		379.194	11.2892	379.194	13.6962
16.359	707.233	11.22	12100		380.158	7.61338	380.158	13.5426
16.379	758.646	11.24	12050		381.122	4.19964	381.122	12.9587
16.4	778.054	11.26	11991.7		382.087	1.23079	382.087	11.9484
16.42	850.093	11.28	11108.3		383.051	-1.30189	383.051	10.6528
16.44	869.462	11.3	12200		384.015	-3.4876	384.015	8.88999
16.461	871.629	11.32	11816.7		384.979	-5.05225	384.979	7.3763
16.481	845.107	11.34	12100		385.943	-5.35133	385.943	7.60381
16.502	816.606	11.36	12116.7		386.908	-2.42441	386.908	12.2977
16.522	836.613	11.38	12108.3		387.872	-0.86055	387.872	14.811
16.543	857.152	11.4	11741.7		388.836	-1.42435	388.836	13.6045
16.563	866.534	11.42	11550		389.8	-3.16208	389.8	10.7847
16.584	882.443	11.44	11808.3		390.765	-4.78011	390.765	9.44858
16.604	912.69	11.46	11525		391.729	-6.08525	391.729	11.6354
16.624	967.329	11.48	11150		392.693	-6.50469	392.693	13.726
16.645	962.935	11.5	11400		393.657	-5.59668	393.657	14.4237
16.665	948.699	11.52	11875		394.622	-3.98034	394.622	14.2188
16.686	926.862	11.54	11283.3		395.586	-2.35892	395.586	13.7918
16.706	875.643	11.56	11275		396.55	-1.26585	396.55	13.7011
16.727	920.179	11.58	11133.3		397.514	-1.18512	397.514	13.3708
16.747	876.226	11.6	11408.3		398.478	-2.27884	398.478	12.1313
16.768	891.821	11.62	11350		399.443	-3.97315	399.443	10.3515
16.788	859.487	11.64	11508.3		400.407	-5.24635	400.407	8.70584
16.808	868.098	11.66	11608.3		401.371	-4.9582	401.371	7.95199
16.829	875.774	11.68	11633.3		402.335	-2.71657	402.335	8.30075
16.849	907.324	11.7	11408.3		403.3	-0.99824	403.3	8.46199
16.87	917.615	11.72	11483.3		404.264	0.07057	404.264	8.01563
16.89	909.084	11.74	11850		405.228	0.25547	405.228	7.48301
16.911	882.326	11.76	11033.3		406.192	-0.79909	406.192	7.53101
16.931	940.354	11.78	11250		407.156	-3.82891	407.156	8.53182
16.952	896.958	11.8	11183.3		408.121	-6.09232	408.121	9.59919
16.972	942.212	11.82	11166.7		409.085	-7.49717	409.085	11.0737
16.992	911.62	11.84	11125		410.049	-7.9695	410.049	12.3903
17.013	938.583	11.86	10825		411.014	-7.2013	411.014	12.9354
17.033	967.52	11.88	10800		411.978	-4.74411	411.978	12.2325
17.054	969.247	11.9	11016.7		412.942	-2.2418	412.942	11.5134
17.074	1000.03	11.92	10775		413.906	-1.02734	413.906	11.687
17.095	1001.09	11.94	11216.7		414.87	-0.63955	414.87	12.2419
17.115	989.023	11.96	10925		415.835	-0.80247	415.835	12.6919
17.136	1017.69	11.98	11308.3		416.799	-1.26501	416.799	12.7058
17.156	1008.1	12	10275		417.763	-1.61423	417.763	12.5008
17.177	972.513	12.02	10850		418.727	0.00117	418.727	13.2592
17.197	942.951	12.04	10700		419.692	3.21963	419.692	14.7788
17.217	919.711	12.06	11066.7		420.656	5.99463	420.656	15.5082
17.238	891.793	12.08	11158.3		421.62	6.65609	421.62	14.0177
17.258	856.051	12.1	10625		422.584	4.65332	422.584	9.55273
17.279	894.179	12.12	11491.7		423.548	2.9874	423.548	7.00729
17.299	876.86	12.14	11350		424.513	1.72194	424.513	6.72533
17.32	920.615	12.16	10816.7		425.477	0.83665	425.477	7.41377
17.34	957.191	12.18	10900		426.441	0.16507	426.441	8.91481
17.361	956.625	12.2	10441.7		427.405	-0.42316	427.405	11.3426
17.381	911.935	12.22	10750		428.37	-0.39313	428.37	12.5935
17.401	899.555	12.24	10850		429.334	1.70928	429.334	11.037
17.422	892.914	12.26	10691.7		430.298	3.2207	430.298	8.8026
17.442	914.697	12.28	11058.3		431.262	2.08452	431.262	6.66676
17.463	958.559	12.3	10716.7		432.227	-1.87576	432.227	5.08452
17.483	987.925	12.32	10891.7		433.191	-5.70278	433.191	4.27949
17.504	1012.79	12.34	10891.7		434.155	-2.92468	434.155	5.34657
17.524	1038.98	12.36	11025		435.119	2.23831	435.119	7.18387
17.545	1013.9	12.38	10341.7		436.084	5.04098	436.084	8.7439
17.565	983.72	12.4	10633.3		437.048	3.69308	437.048	9.52043
17.585	966.916	12.42	10625		438.012	-0.56214	438.012	9.46777
17.606	942.688	12.44	10816.7		438.976	-0.5029	438.976	8.72674
17.626	953.751	12.46	10391.7		439.94	5.14793	439.94	7.14434
17.647	985.047	12.48	10375		440.905	10.8583	440.905	6.22832
17.667	992.415	12.5	10316.7		441.869	15.4329	441.869	6.66598
17.688	980.308	12.52	10516.7		442.833	18.9281	442.833	8.2285
17.708	950.718	12.54	10741.7		443.797	22.0591	443.797	9.32977
17.729	932.131	12.56	10741.7		444.762	22.2329	444.762	9.37726
17.749	921.45	12.58	10266.7		445.726	25.1507	445.726	9.53519
17.769	912.809	12.6	9841.67		446.69	33.3675	446.69	10.1525
17.79	908.396	12.62	10166.7		447.654	45.3824	447.654	11.0305
17.81	911.385	12.64	10533.3		448.619	57.0625	448.619	11.6075
17.831	909.676	12.66	10683.3		449.583	66.2248	449.583	11.3996
17.851	925.55	12.68	10691.7		450.547	72.4277	450.547	10.5445
17.872	919.033	12.7	10216.7		451.511	75.9922	451.511	8.93298
17.892	916.522	12.72	10516.7		452.476	77.0891	452.476	6.98205
17.913	931.753	12.74	10291.7		453.44	75.6056	453.44	5.39018
17.933	941.324	12.76	10175		454.404	70.8566	454.404	5.07282
17.953	949.825	12.78	10683.3		455.368	62.875	455.368	5.95467
17.974	914.881	12.8	10033.3		456.332	55.7209	456.332	6.59984
17.994	919.184	12.82	9608.33		457.297	49.4077	457.297	6.93934
18.015	883.965	12.84	10408.3		458.261	43.7312	458.261	7.01055
18.035	910.79	12.86	10258.3		459.225	38.3514	459.225	6.87469
18.056	914.021	12.88	9766.67		460.189	33.1395	460.189	6.3481
18.076	924.832	12.9	10116.7		461.154	28.3545	461.154	5.75801
18.097	951.911	12.92	10466.7		462.118	24.0274	462.118	5.30695
18.117	936.415	12.94	10225		463.082	20.514	463.082	4.93483
18.137	980.811	12.96	10658.3		464.046	18.226	464.046	4.49772
18.158	1003.96	12.98	10266.7		465.01	17.6103	465.01	3.83211
18.178	1004.07	13	9675		465.975	17.3299	465.975	3.46857
18.199	998.336	13.02	10291.7		466.939	16.5993	466.939	3.53827
18.219	947.159	13.04	10300		467.903	15.502	467.903	3.73633
18.24	984.818	13.06	10350		468.868	14.0749	468.868	3.79933
18.26	958.776	13.08	9983.33		469.832	12.4067	469.832	3.6049
18.281	1002.67	13.1	10066.7		470.796	10.9105	470.796	3.4672
18.301	1021.51	13.12	10025		471.76	10.4404	471.76	4.43294
18.321	1003.44	13.14	9850		472.724	10.5266	472.724	5.80249
18.342	1093.95	13.16	9800		473.689	10.4037	473.689	6.04303
18.362	1073.64	13.18	9716.67		474.653	9.57398	474.653	4.1425
18.383	1006.04	13.2	9683.33		475.617	8.04993	475.617	0.19382
18.403	921.277	13.22	10033.3		476.581	7.31922	476.581	-1.0958
18.424	843.487	13.24	9300		477.546	8.22262	477.546	1.61242
18.444	847.329	13.26	9733.33		478.51	8.95124	478.51	4.23335
18.465	825.245	13.28	10158.3		479.474	8.33006	479.474	4.9555
18.485	854.075	13.3	9441.67		480.438	6.30203	480.438	3.76286
18.505	888.009	13.32	9925		481.402	5.175	481.402	3.02856
18.526	906.359	13.34	10316.7		482.367	6.49048	482.367	4.04398
18.546	982.289	13.36	9975		483.331	7.57297	483.331	4.68553
18.567	1000.85	13.38	9850		484.295	7.34705	484.295	4.11847
18.587	948.112	13.4	9225		485.259	6.11976	485.259	2.54002
18.608	931.608	13.42	10033.3		486.224	5.41239	486.224	0.96737
18.628	878.86	13.44	9566.67		487.188	7.75083	487.188	0.39821
18.649	912.772	13.46	9558.33		488.152	10.1771	488.152	0.22752
18.669	904.319	13.48	9866.67		489.116	9.77344	489.116	-0.04512
18.689	929	13.5	9616.67		490.081	6.82987	490.081	-0.39118
18.71	921.417	13.52	9525		491.045	3.187	491.045	-0.61922
18.73	896.298	13.54	9800		492.009	1.6957	492.009	-0.49482
18.751	924.795	13.56	9508.33		492.973	2.71888	492.973	0.011
18.771	934.361	13.58	10025		493.938	3.7478	493.938	1.20381
18.792	911.909	13.6	10100		494.902	4.86771	494.902	3.56494
18.812	901.746	13.62	9866.67		495.866	5.7201	495.866	5.98291
18.833	868.371	13.64	9516.67		496.83	5.84541	496.83	6.70057
18.853	913.678	13.66	9575		497.795	5.26258	497.795	4.67111
18.874	926.422	13.68	9358.33		498.759	3.95728	498.759	2.91785
18.894	979.296	13.7	9600		499.723	1.28304	499.723	1.99032
18.914	991.483	13.72	9483.33		500.687	-1.31009	500.687	1.3214
18.935	995.828	13.74	9666.67		501.651	-2.45606	501.651	0.12686
18.955	1038.66	13.76	9691.67		502.616	-1.48688	502.616	-2.17974
18.976	1016.99	13.78	9475		503.58	0.06576	503.58	-3.51846
18.996	988.324	13.8	9400		504.544	0.63975	504.544	-1.90701
19.017	941.07	13.82	9400		505.508	0.83911	505.508	0.56252
19.037	919.531	13.84	9116.67		506.473	1.48158	506.473	2.24196
19.058	908.345	13.86	9575		507.437	3.02536	507.437	2.29012
19.078	892.667	13.88	9375		508.401	5.07441	508.401	1.31432
19.098	913.131	13.9	9325		509.365	6.24463	509.365	0.8953
19.119	938.117	13.92	9825		510.329	6.68631	510.329	0.86706
19.139	1001.39	13.94	9241.67		511.294	6.08522	511.294	0.95443
19.16	1051.27	13.96	9158.33		512.258	4.02494	512.258	1.05726
19.18	1024.14	13.98	9700		513.222	0.59658	513.222	1.08818
19.201	1027.48	14	9450		514.186	-1.90412	514.186	0.54823
19.221	1035.69	14.02	9725		515.151	-2.77293	515.151	-0.94508
19.242	1018.25	14.04	9625		516.115	-2.98734	516.115	-2.18324
19.262	1000.36	14.06	9125		517.079	-2.55799	517.079	-3.29085
19.282	985.93	14.08	9133.33		518.043	-1.64964	518.043	-4.08763
19.303	967.967	14.1	9525		519.008	-0.61628	519.008	-3.97867
19.323	956.284	14.12	9566.67		519.972	0.42537	519.972	-2.04271
19.344	983.925	14.14	9133.33		520.936	1.54333	520.936	0.13722
19.364	949.329	14.16	9350		521.9	3.10869	521.9	2.6223
19.385	945.364	14.18	9625		522.865	4.64857	522.865	4.76932
19.405	966.007	14.2	9325		523.829	5.3945	523.829	5.57596
19.426	944.821	14.22	9475		524.793	4.53053	524.793	3.85316
19.446	926.023	14.24	9608.33		525.757	2.95952	525.757	0.90881
19.466	960.424	14.26	9033.33		526.721	2.62306	526.721	-0.24884
19.487	963.991	14.28	9316.67		527.686	3.29084	527.686	0.06917
19.507	971.604	14.3	9275		528.65	4.12568	528.65	0.75796
19.528	927.58	14.32	9175		529.614	4.22668	529.614	0.67404
19.548	953.086	14.34	9133.33		530.578	3.20213	530.578	-0.51484
19.569	968.734	14.36	9450		531.543	2.338	531.543	-1.22202
19.589	1040.32	14.38	9691.67		532.507	2.10314	532.507	-1.19089
19.61	1082.07	14.4	9150		533.471	2.35381	533.471	-0.60096
19.63	1097.35	14.42	9391.67		534.435	3.0076	534.435	0.71427
19.65	1100.13	14.44	8908.33		535.399	3.96719	535.399	2.82025
19.671	1102.91	14.46	9308.33		536.364	4.6613	536.364	3.98291
19.691	1046.85	14.48	8933.33		537.328	5.1679	537.328	3.08449
19.712	999.163	14.5	9308.33		538.292	5.07409	538.292	1.73667
19.732	914.361	14.52	9225		539.256	3.56956	539.256	0.37057
19.753	900.483	14.54	9250		540.221	1.05745	540.221	-0.7599
19.773	917.326	14.56	9575		541.185	-0.59552	541.185	-1.43358
19.794	959.935	14.58	8991.67		542.149	1.8901	542.149	-1.13797
19.814	975.669	14.6	8900		543.113	5.50848	543.113	-0.45724
19.834	991.138	14.62	9066.67		544.078	6.98558	544.078	-0.00565
19.855	964.338	14.64	9025		545.042	6.1019	545.042	0.18174
19.875	985.427	14.66	9108.33		546.006	4.08029	546.006	0.35622
19.896	983.373	14.68	8791.67		546.97	2.98263	546.97	0.95059
19.916	995.872	14.7	9050		547.935	2.92479	547.935	2.05907
19.937	1030.1	14.72	9108.33		548.899	3.11061	548.899	2.6106
19.957	1074.27	14.74	9033.33		549.863	3.99956	549.863	2.57341
19.978	1116.42	14.76	9150		550.827	5.12752	550.827	2.22362
19.998	1137.08	14.78	8608.33		551.792	5.80407	551.792	1.82671
20.018	1150.24	14.8	9033.33		552.756	5.74538	552.756	1.30041
20.039	1106.34	14.82	9008.33		553.72	5.6437	553.72	0.7703
20.059	1048.41	14.84	8950		554.684	5.7561	554.684	0.30833
20.08	1005.77	14.86	9075		555.648	5.60106	555.648	-0.28665
20.1	970.326	14.88	9550		556.613	4.86322	556.613	-1.22192
20.121	936.023	14.9	8891.67		557.577	3.52581	557.577	-2.50937
20.141	961.203	14.92	8900		558.541	2.06274	558.541	-3.6048
20.162	984.378	14.94	8783.33		559.505	0.21641	559.505	-4.16204
20.182	986.979	14.96	8708.33		560.47	-1.39865	560.47	-4.30505
20.202	1005.77	14.98	9025		561.434	-1.87137	561.434	-3.82783
20.223	1077.62	15	9316.67		562.398	-1.02666	562.398	-2.75876
20.243	1083.73	15.02	9083.33		563.362	0.48957	563.362	-1.46022
20.264	1055.04	15.04	8766.67		564.327	0.91971	564.327	-0.96545
20.284	1042.25	15.06	9150		565.291	0.13587	565.291	-1.36507
20.305	1046.07	15.08	9275		566.255	-0.39883	566.255	-1.34168
20.325	1056.61	15.1	9108.33		567.219	-0.33687	567.219	-0.31745
20.346	1081.64	15.12	9025		568.183	0.16903	568.183	1.15262
20.366	1097.72	15.14	9300		569.148	0.71556	569.148	1.62402
20.387	1076.44	15.16	9450		570.112	1.64622	570.112	0.14497
20.407	1091.67	15.18	9216.67		571.076	1.84393	571.076	-1.03232
20.427	1127.96	15.2	9466.67		572.04	0.36115	572.04	-1.96421
20.448	1137.91	15.22	9675		573.005	-1.54308	573.005	-2.50609
20.468	1095.3	15.24	9325		573.969	-2.27101	573.969	-2.2757
20.489	1114.02	15.26	9358.33		574.933	-0.82795	574.933	-0.84588
20.509	1131.06	15.28	9750		575.897	0.71281	575.897	0.51488
20.53	1146.51	15.3	9466.67		576.862	-0.16737	576.862	0.67505
20.55	1141.5	15.32	9533.33		577.826	-1.55454	577.826	0.24665
20.571	1108.14	15.34	9666.67		578.79	-1.2381	578.79	-0.38242
20.591	1090.31	15.36	10075		579.754	1.68517	579.754	-0.95672
20.611	1061.39	15.38	10616.7		580.719	5.85135	580.719	-1.34233
20.632	1081.41	15.4	10683.3		581.683	6.74557	581.683	-0.89852
20.652	1124.03	15.42	11341.7		582.647	4.92676	582.647	0.22729
20.673	1175.63	15.44	11575		583.611	3.12936	583.611	1.24356
20.693	1175.17	15.46	12383.3		584.576	2.07655	584.576	2.07824
20.714	1180.52	15.48	13008.3		585.54	1.85052	585.54	2.66781
20.734	1164.52	15.5	13000		586.504	2.60594	586.504	2.53906
20.755	1119.44	15.52	14616.7		587.468	6.15983	587.468	0.06421
20.775	1095.13	15.54	16075		588.432	7.78156	588.432	-1.49005
20.795	1059.38	15.56	17858.3		589.397	5.73953	589.397	-1.41457
20.816	1020.73	15.58	20041.7		590.361	2.19489	590.361	-0.4591
20.836	1043.57	15.6	22633.3		591.325	0.33066	591.325	0.41066
20.857	1081.71	15.62	26291.7		592.289	1.90589	592.289	1.03862
20.877	1071.05	15.64	27283.3		593.254	4.42643	593.254	1.40259
20.898	997.21	15.66	28241.7		594.218	6.80558	594.218	1.14266
20.918	1015.04	15.68	28575		595.182	8.31841	595.182	0.57316
20.939	1025.46	15.7	24508.3		596.146	7.72529	596.146	0.08424
20.959	1046.76	15.72	22341.7		597.111	4.56016	597.111	-0.06383
20.979	1092.08	15.74	19458.3		598.075	0.41317	598.075	0.03973
21	1066.95	15.76	17666.7		599.039	1.09995	599.039	-0.04258
21.02	1097.75	15.78	17283.3		600.003	5.18511	600.003	-0.17674
21.041	1124.75	15.8	14800		600.967	8.37839	600.967	0.07707
21.061	1161.4	15.82	13450		601.932	8.64757	601.932	0.97285
21.082	1128.22	15.84	12116.7		602.896	6.42085	602.896	2.19256
21.102	1074.04	15.86	10908.3		603.86	4.87715	603.86	2.34673
21.123	1107.84	15.88	10233.3		604.824	5.18799	604.824	-0.32271
21.143	1151.54	15.9	9983.33		605.789	5.28797	605.789	-1.72389
21.163	1201.46	15.92	9758.33		606.753	4.90148	606.753	-0.6759
21.184	1156.9	15.94	9283.33		607.717	4.23263	607.717	1.51805
21.204	1174.24	15.96	9308.33		608.681	3.61099	608.681	2.68753
21.225	1135.47	15.98	8783.33		609.646	3.08869	609.646	1.66624
21.245	1150.2	16	9316.67		610.61	2.77873	610.61	0.47254
21.266	1135.38	16.02	9325		611.574	2.62848	611.574	-0.06372
21.286	1125.47	16.04	8900		612.538	2.64512	612.538	-0.07469
21.307	1070.38	16.06	8558.33		613.503	2.98713	613.503	0.46463
21.327	1082.82	16.08	8591.67		614.467	3.71195	614.467	1.52894
21.347	1109.81	16.1	8550		615.431	4.4661	615.431	2.77685
21.368	1111.05	16.12	8316.67		616.395	4.14067	616.395	3.40907
21.388	1078.89	16.14	8791.67		617.359	3.17441	617.359	3.59578
21.409	1123.52	16.16	8541.67		618.324	2.28553	618.324	3.27681
21.429	1084.55	16.18	8333.33		619.288	1.66082	619.288	2.3075
21.45	1099.45	16.2	8391.67		620.252	1.31432	620.252	0.85215
21.47	1083.7	16.22	8258.33		621.216	1.56019	621.216	-0.10817
21.491	1102.22	16.24	8441.67		622.181	3.39466	622.181	-0.35664
21.511	1063.62	16.26	8358.33		623.145	4.68044	623.145	-0.23804
21.531	1113.9	16.28	8541.67		624.109	5.26852	624.109	0.84764
21.552	1174.63	16.3	8058.33		625.073	5.42852	625.073	2.19271
21.572	1183.36	16.32	8733.33		626.038	5.45163	626.038	2.62801
21.593	1207.65	16.34	8141.67		627.002	5.24829	627.002	1.46403
21.613	1237.32	16.36	8266.67		627.966	5.06079	627.966	-0.00124
21.634	1216.48	16.38	8541.67		628.93	5.41281	628.93	-1.81701
21.654	1199.92	16.4	8158.33		629.894	5.56068	629.894	-3.21122
21.675	1186.98	16.42	8150		630.859	4.43345	630.859	-3.06453
21.695	1141.33	16.44	8083.33		631.823	1.6821	631.823	-0.939
21.715	1084.72	16.46	8716.67		632.787	-1.37541	632.787	1.97588
21.736	1098.42	16.48	8058.33		633.751	-1.27218	633.751	2.84012
21.756	1090.89	16.5	7666.67		634.716	0.80409	634.716	2.30273
21.777	1073.55	16.52	8041.67		635.68	2.92554	635.68	1.17204
21.797	1058.85	16.54	8466.67		636.644	4.53075	636.644	-0.44792
21.818	1039.93	16.56	8350		637.608	5.57008	637.608	-2.02445
21.838	1005.08	16.58	8425		638.573	5.90265	638.573	-1.80869
21.859	1026.65	16.6	8050		639.537	5.08232	639.537	3.29476
21.879	1059.57	16.62	8325		640.501	4.35365	640.501	6.11409
21.9	1077.28	16.64	8100		641.465	3.3241	641.465	5.08755
21.92	1096.76	16.66	8375		642.429	2.48418	642.429	2.57018
21.94	1087.05	16.68	8333.33		643.394	2.59411	643.394	1.3398
21.961	1121.6	16.7	8541.67		644.358	4.15679	644.358	2.29499
21.981	1124.89	16.72	7666.67		645.322	5.21613	645.322	3.37153
22.002	1144.04	16.74	8383.33		646.286	4.55602	646.286	3.73838
22.022	1194.37	16.76	7841.67		647.251	3.39701	647.251	3.72052
22.043	1179.93	16.78	8091.67		648.215	2.48882	648.215	3.54261
22.063	1173.58	16.8	8058.33		649.179	2.22957	649.179	3.32454
22.084	1180.66	16.82	8650		650.143	2.7054	650.143	3.04391
22.104	1210.23	16.84	8091.67		651.108	4.54562	651.108	2.45093
22.124	1189.26	16.86	8541.67		652.072	7.13449	652.072	1.7624
22.145	1173.2	16.88	8100		653.036	8.88906	653.036	1.58827
22.165	1201.89	16.9	8291.67		654	9.39092	654	2.0269
22.186	1228.96	16.92	8375		654.965	8.89836	654.965	2.6763
22.206	1298.01	16.94	8133.33		655.929	8.012	655.929	2.85518
22.227	1314.37	16.96	8133.33		656.893	6.72825	656.893	2.62913
22.247	1282.8	16.98	8308.33		657.857	5.5513	657.857	1.99334
22.268	1223.33	17	8141.67		658.822	3.97222	658.822	0.41274
22.288	1211.03	17.02	8666.67		659.786	2.84108	659.786	-1.12287
22.308	1206.37	17.04	8650		660.75	3.05536	660.75	-1.94354
22.329	1170.31	17.06	8775		661.714	4.8273	661.714	-2.00002
22.349	1155.75	17.08	8808.33		662.678	6.1869	662.678	-1.45627
22.37	1143.3	17.1	8833.33		663.643	6.51831	663.643	0.75968
22.39	1096.22	17.12	8816.67		664.607	6.0884	664.607	2.76831
22.411	1080.85	17.14	8741.67		665.571	4.17695	665.571	3.27175
22.431	1020.52	17.16	8783.33		666.535	1.33055	666.535	2.31032
22.452	1075.34	17.18	8825		667.5	-0.7181	667.5	0.92679
22.472	1090.5	17.2	9475		668.464	0.71471	668.464	0.36724
22.492	1126.1	17.22	9833.33		669.428	4.52287	669.428	0.49367
22.513	1153.88	17.24	9841.67		670.392	6.57025	670.392	0.83631
22.533	1174.16	17.26	10283.3		671.356	6.76816	671.356	1.44655
22.554	1203.6	17.28	10750		672.321	5.96361	672.321	2.0048
22.574	1190.73	17.3	11558.3		673.285	4.87881	673.285	2.06115
22.595	1144.77	17.32	12583.3		674.249	3.08884	674.249	1.34159
22.615	1127.66	17.34	13433.3		675.213	2.20912	675.213	0.76989
22.636	1087.13	17.36	14216.7		676.178	2.68939	676.178	0.52474
22.656	1111.07	17.38	15516.7		677.142	3.3925	677.142	0.25802
22.676	1071.56	17.4	17533.3		678.106	3.48732	678.106	-0.24753
22.697	1091.12	17.42	20116.7		679.07	3.23561	679.07	-0.88979
22.717	1121.3	17.44	23333.3		680.035	4.46255	680.035	-1.17772
22.738	1138.73	17.46	26541.7		680.999	10.443	680.999	-0.79258
22.758	1178.38	17.48	30141.7		681.963	15.3896	681.963	-0.22674
22.779	1191.39	17.5	34758.3		682.927	15.9575	682.927	0.39204
22.799	1183.31	17.52	40833.3		683.891	13.2875	683.891	1.01953
22.82	1154.99	17.54	42716.7		684.856	9.85759	684.856	1.72542
22.84	1124.1	17.56	42450		685.82	7.76856	685.82	2.63591
22.86	1102.07	17.58	37458.3		686.784	6.89286	686.784	3.46782
22.881	1069.6	17.6	31850		687.749	6.25075	687.749	2.87842
22.901	1156.68	17.62	24300		688.713	5.73423	688.713	0.99932
22.922	1240.08	17.64	19450		689.677	5.5827	689.677	-0.73366
22.942	1258.43	17.66	15491.7		690.641	6.11947	690.641	-1.41965
22.963	1271.78	17.68	13183.3		691.605	7.30153	691.605	-1.086
22.983	1253.02	17.7	11225		692.57	7.73835	692.57	-0.53713
23.004	1255.03	17.72	10800		693.534	6.63735	693.534	1.15096
23.024	1254.09	17.74	10150		694.498	6.14618	694.498	2.18911
23.044	1227.17	17.76	9991.67		695.462	6.94928	695.462	1.98037
23.065	1197.74	17.78	9316.67		696.427	8.34652	696.427	0.94393
23.085	1170.77	17.8	9450		697.391	8.96051	697.391	-0.26034
23.106	1204.41	17.82	9825		698.355	7.72469	698.355	-1.67067
23.126	1223.3	17.84	9358.33		699.319	6.93169	699.319	-2.54513
23.147	1142.93	17.86	8908.33		700.284	8.67783	700.284	-2.4251
23.167	1140.54	17.88	8775		701.248	11.2364	701.248	-1.70215
23.188	1120.82	17.9	8650		702.212	12.8407	702.212	-0.36476
23.208	1153.03	17.92	8316.67		703.176	12.6965	703.176	1.44832
23.228	1181.35	17.94	8275		704.14	11.5213	704.14	3.01574
23.249	1174.07	17.96	8341.67		705.105	10.8452	705.105	1.83776
23.269	1109.4	17.98	8183.33		706.069	10.6762	706.069	-1.61213
23.29	1076.64	18	8475		707.033	10.5975	707.033	-3.27373
23.31	1099.38	18.02	8300		707.997	10.2279	707.997	-2.11003
23.331	1104.11	18.04	8016.67		708.962	9.65693	708.962	0.65127
23.351	1094.85	18.06	7700		709.926	9.47865	709.926	2.95337
23.372	1128.25	18.08	8283.33		710.89	10.6315	710.89	5.58143
23.392	1157.86	18.1	7850		711.854	11.2177	711.854	6.46037
23.412	1184.85	18.12	7566.67		712.818	10.7163	712.818	4.43748
23.433	1240.16	18.14	7508.33		713.783	10.0324	713.783	1.85036
23.453	1237.12	18.16	7633.33		714.747	9.71909	714.747	0.07183
23.474	1121.04	18.18	7975		715.711	9.7481	715.711	-0.67461
23.494	1142.89	18.2	7983.33		716.676	9.51961	716.676	-0.85483
23.515	1160.22	18.22	8150		717.64	8.92347	717.64	0.23555
23.535	1193.61	18.24	8216.67		718.604	8.12506	718.604	1.36239
23.556	1205.31	18.26	7608.33		719.568	6.85244	719.568	1.43853
23.576	1183.76	18.28	8358.33		720.532	5.22918	720.532	0.52845
23.597	1215.13	18.3	7700		721.497	3.63024	721.497	-0.70516
23.617	1233.9	18.32	7558.33		722.461	2.51138	722.461	-1.4807
23.637	1254.15	18.34	7675		723.425	1.93416	723.425	-1.74557
23.658	1288.68	18.36	7583.33		724.389	2.2214	724.389	-1.31847
23.678	1263.29	18.38	7966.67		725.354	3.6342	725.354	0.00693
23.699	1307.58	18.4	7650		726.318	4.85529	726.318	1.19342
23.719	1240.62	18.42	8000		727.282	4.81375	727.282	1.41325
23.74	1229.93	18.44	7141.67		728.246	3.43241	728.246	0.61273
23.76	1185.49	18.46	7375		729.211	2.22666	729.211	-0.08507
23.781	1145.71	18.48	7750		730.175	1.06616	730.175	-0.41064
23.801	1121.59	18.5	7650		731.139	1.16208	731.139	-0.30508
23.821	1107.23	18.52	7550		732.103	3.97736	732.103	0.41576
23.842	1112.13	18.54	7616.67		733.067	7.80802	733.067	1.39806
23.862	1176.82	18.56	7025		734.032	9.54717	734.032	2.07689
23.883	1198.08	18.58	7658.33		734.996	6.84816	734.996	2.04054
23.903	1198.74	18.6	7391.67		735.96	2.80526	735.96	1.45112
23.924	1153.01	18.62	7733.33		736.924	1.61978	736.924	0.89591
23.944	1179.91	18.64	7675		737.889	2.23967	737.889	0.46956
23.965	1204.16	18.66	7516.67		738.853	3.09063	738.853	-0.01833
23.985	1203.31	18.68	7383.33		739.817	3.30599	739.817	-0.66361
24.005	1213.26	18.7	7316.67		740.781	2.98112	740.781	-1.25842
24.026	1239.51	18.72	7516.67		741.745	2.4958	741.745	-0.92697
24.046	1230.55	18.74	7233.33		742.71	1.42632	742.71	0.81274
24.067	1230.71	18.76	7558.33		743.674	1.03179	743.674	1.44912
24.087	1267.73	18.78	7550		744.638	1.86732	744.638	-0.30897
24.108	1279.98	18.8	7341.67		745.602	3.21087	745.602	-2.73903
24.128	1237.37	18.82	7400		746.567	4.19404	746.567	-3.12975
24.149	1251.41	18.84	7383.33		747.531	4.92469	747.531	-0.27236
24.169	1226.28	18.86	7891.67		748.495	5.21476	748.495	1.43753
24.189	1205.67	18.88	7366.67		749.459	4.35345	749.459	-0.16271
24.21	1164.76	18.9	7616.67		750.424	3.75908	750.424	-2.02142
24.23	1129.01	18.92	7450		751.388	4.50994	751.388	-2.58355
24.251	1113.67	18.94	7383.33		752.352	6.40218	752.352	-1.62946
24.271	1153.88	18.96	7358.33		753.316	7.97365	753.316	0.15874
24.292	1176.14	18.98	7350		754.281	7.61921	754.281	2.76367
24.312	1231.24	19	7566.67		755.245	6.155	755.245	5.13276
24.333	1256.97	19.02	7641.67		756.209	5.17658	756.209	5.50212
24.353	1248.04	19.04	7475		757.173	4.92487	757.173	4.25239
24.373	1202.39	19.06	7608.33		758.138	5.29899	758.138	2.89258
24.394	1200.84	19.08	7583.33		759.102	6.10967	759.102	2.7736
24.414	1138.44	19.1	7475		760.066	7.24007	760.066	3.86707
24.435	1098.02	19.12	7133.33		761.03	7.48597	761.03	4.26626
24.455	1085.06	19.14	7433.33		761.994	5.94834	761.994	3.2054
24.476	1059.1	19.16	7633.33		762.959	4.20965	762.959	2.11624
24.496	1017.99	19.18	7500		763.923	2.75599	763.923	1.69644
24.517	1062.99	19.2	7266.67		764.887	1.74609	764.887	1.76009
24.537	1103.97	19.22	7491.67		765.851	1.32118	765.851	1.56903
24.557	1085.86	19.24	7108.33		766.816	1.99709	766.816	0.90846
24.578	1130.5	19.26	6933.33		767.78	2.46623	767.78	0.01011
24.598	1163.65	19.28	6933.33		768.744	1.4585	768.744	-1.93968
24.619	1180.53	19.3	6983.33		769.708	0.25347	769.708	-3.63109
24.639	1170.16	19.32	7516.67		770.673	0.32196	770.673	-3.3148
24.66	1150.34	19.34	7300		771.637	2.14898	771.637	-0.48066
24.68	1173.79	19.36	7133.33		772.601	4.55495	772.601	3.01362
24.701	1146.25	19.38	7258.33		773.565	5.68927	773.565	3.59606
24.721	1158.36	19.4	7191.67		774.529	5.80135	774.529	2.0959
24.741	1171.65	19.42	7125		775.494	4.83032	775.494	0.8741
24.762	1173.95	19.44	6816.67		776.458	2.40812	776.458	0.24453
24.782	1182.81	19.46	6858.33		777.422	-0.31955	777.422	-0.16375
24.803	1146.69	19.48	7075		778.386	-1.32716	778.386	-1.06584
24.823	1172.23	19.5	7116.67		779.351	0.33688	779.351	-3.34696
24.844	1177.99	19.52	7575		780.315	1.38428	780.315	-3.32446
24.864	1157.19	19.54	7241.67		781.279	2.17196	781.279	0.94365
24.885	1181.44	19.56	7483.33		782.243	2.64898	782.243	5.08463
24.905	1179.4	19.58	7233.33		783.208	2.41053	783.208	7.0554
24.925	1227.51	19.6	7141.67		784.172	1.43089	784.172	6.68724
24.946	1186.81	19.62	7316.67		785.136	0.24147	785.136	4.77334
24.966	1176.61	19.64	7300		786.1	-1.04465	786.1	0.32466
24.987	1140.84	19.66	7858.33		787.064	-1.75503	787.064	-3.40819
25.007	1110.86	19.68	7033.33		788.029	-1.20578	788.029	-3.58332
25.028	1085.19	19.7	7258.33		788.993	0.12943	788.993	-1.57773
25.048	1088.86	19.72	6850		789.957	1.44912	789.957	0.17839
25.069	1068.02	19.74	7350		790.921	2.15208	790.921	0.01706
25.089	1108.86	19.76	7375		791.886	2.24728	791.886	-1.56628
25.11	1209.01	19.78	6875		792.85	1.97147	792.85	-2.28831
25.13	1283.09	19.8	6716.67		793.814	1.29172	793.814	-2.10594
25.15	1280.51	19.82	7200		794.778	0.89146	794.778	-2.03421
25.171	1301.87	19.84	7041.67		795.743	1.58374	795.743	-2.48929
25.191	1304.92	19.86	7250		796.707	2.64152	796.707	-2.99512
25.212	1232.46	19.88	7150		797.671	2.16429	797.671	-2.53962
25.232	1145.93	19.9	7391.67		798.635	-1.2152	798.635	-0.47471
25.253	1137.4	19.92	7216.67		799.6	-3.20529	799.6	0.81478
25.273	1089.52	19.94	7241.67		800.564	-3.11909	800.564	0.4915
25.294	1099.63	19.96	7200		801.528	-1.94495	801.528	-0.15299
25.314	1071.73	19.98	6825		802.492	0.37878	802.492	-0.33138
25.334	1071.51	20	7058.33		803.457	3.47596	803.457	0.10177
25.355	1063.96	20.02	7341.67		804.421	5.97476	804.421	0.81673
25.375	1074.41	20.04	6975		805.385	6.5513	805.385	1.78927
25.396	1097.93	20.06	6850		806.349	5.63944	806.349	2.4577
25.416	1115.82	20.08	7391.67		807.313	3.62764	807.313	2.05552
25.437	1139.41	20.1	7383.33		808.278	0.94795	808.278	0.8258
25.457	1151.41	20.12	7258.33		809.242	-1.30272	809.242	-0.52114
25.478	1193.86	20.14	6658.33		810.206	-2.20796	810.206	-1.42718
25.498	1180.32	20.16	7341.67		811.17	-1.83805	811.17	-1.8819
25.518	1109.08	20.18	6916.67		812.135	-1.40705	812.135	-1.46639
25.539	1143.41	20.2	6791.67		813.099	-0.64009	813.099	0.67891
25.559	1138.04	20.22	6925		814.063	-0.63781	814.063	1.95474
25.58	1107.75	20.24	7308.33		815.027	-2.12328	815.027	1.74907
25.6	1113.34	20.26	7266.67		815.991	-4.11217	815.991	0.59196
25.621	1158.79	20.28	6741.67		816.956	-4.97218	816.956	-0.85868
25.641	1155.25	20.3	7091.67		817.92	-4.28105	817.92	-2.89196
25.662	1173.42	20.32	6708.33		818.884	-2.73462	818.884	-4.05882
25.682	1226.05	20.34	7050		819.848	0.22116	819.848	-3.63898
25.702	1207.14	20.36	6816.67		820.813	2.68379	820.813	-2.67311
25.723	1173.91	20.38	7166.67		821.777	2.89069	821.777	-1.44118
25.743	1164.81	20.4	7150		822.741	0.91548	822.741	-0.22544
25.764	1114.3	20.42	7158.33		823.705	-1.25264	823.705	0.386
25.784	1054.53	20.44	7033.33		824.67	-1.03215	824.67	-0.62791
25.805	1011.66	20.46	7008.33		825.634	0.88708	825.634	-2.79495
25.825	983.781	20.48	6716.67		826.598	0.62088	826.598	-3.86318
25.846	1003.99	20.5	6691.67		827.562	-2.10365	827.562	-3.87961
25.866	1039.36	20.52	7025		828.527	-4.95019	828.527	-3.27056
25.886	1051.85	20.54	6575		829.491	-5.77909	829.491	-2.07868
25.907	1050.47	20.56	6833.33		830.455	-4.45019	830.455	-0.21711
25.927	1036.83	20.58	6816.67		831.419	-3.73005	831.419	0.65023
25.948	1052.57	20.6	7075		832.384	-4.35646	832.384	-0.40941
25.968	1034.31	20.62	7125		833.348	-4.59049	833.348	-1.30031
25.989	1055.37	20.64	6983.33		834.312	-3.72795	834.312	-1.50747
26.009	1014.81	20.66	6883.33		835.276	-2.54774	835.276	-1.48501
26.03	1023.24	20.68	7100		836.24	-2.31226	836.24	-2.08143
26.05	1092.3	20.7	6816.67		837.205	-3.63499	837.205	-3.75399
26.07	1101.17	20.72	6941.67		838.169	-4.92866	838.169	-5.09373
26.091	1113.88	20.74	6883.33		839.133	-4.73955	839.133	-4.29619
26.111	1103.77	20.76	6541.67		840.097	-3.75568	840.097	-2.79298
26.132	1124.42	20.78	6766.67		841.062	-2.13322	841.062	-1.97749
26.152	1118.32	20.8	7250		842.026	-0.18538	842.026	-2.07152
26.173	1089.16	20.82	6908.33		842.99	1.26945	842.99	-2.22614
26.193	1135.05	20.84	6575		843.954	0.99707	843.954	-1.15527
26.214	1093.46	20.86	7008.33		844.918	-1.20741	844.918	1.32614
26.234	1087.18	20.88	6433.33		845.883	-2.14456	845.883	2.30389
26.254	1117.08	20.9	7100		846.847	-1.1027	846.847	1.2466
26.275	1081.77	20.92	6625		847.811	-0.20695	847.811	-0.13685
26.295	1091.45	20.94	6641.67		848.775	-0.91823	848.775	-0.84515
26.316	1108.71	20.96	6983.33		849.74	-2.99854	849.74	-1.05929
26.336	1100.04	20.98	7058.33		850.704	-4.61432	850.704	-1.90259
26.357	1051.58	21	6608.33		851.668	-5.12773	851.668	-4.47902
26.377	1052.52	21.02	6800		852.632	-5.32482	852.632	-6.21397
26.398	1109.44	21.04	6625		853.597	-5.34124	853.597	-6.12092
26.418	1097.65	21.06	6383.33		854.561	-5.21912	854.561	-4.98024
26.438	1104.24	21.08	6833.33		855.525	-4.93732	855.525	-3.39637
26.459	1069.04	21.1	6583.33		856.489	-4.54281	856.489	-1.71935
26.479	1035.48	21.12	6283.33		857.454	-4.30407	857.454	-0.41763
26.5	1022.22	21.14	6850		858.418	-4.90413	858.418	-0.34937
26.52	1002.02	21.16	6616.67		859.382	-5.76025	859.382	-1.0964
26.541	959.671	21.18	6833.33		860.346	-5.45262	860.346	-1.98532
26.561	915.741	21.2	6483.33		861.311	-3.80619	861.311	-2.95593
26.582	938.951	21.22	6550		862.275	-1.88512	862.275	-3.45029
26.602	980.347	21.24	7083.33		863.239	-0.96112	863.239	-2.60365
26.623	1003.68	21.26	6691.67		864.203	-1.23078	864.203	0.00539
26.643	1086.43	21.28	6833.33		865.167	-0.9647	865.167	1.34556
26.663	1070.58	21.3	7183.33		866.132	0.33024	866.132	0.16934
26.684	1117.91	21.32	6458.33		867.096	1.29915	867.096	-0.72651
26.704	1100.55	21.34	6975		868.06	1.48374	868.06	-0.42822
26.725	1077.33	21.36	6475		869.024	1.10488	869.024	0.63187
26.745	1088.12	21.38	6408.33		869.989	0.67936	869.989	1.74639
26.766	1043.57	21.4	6300		870.953	0.52721	870.953	2.97306
26.786	1040.8	21.42	6716.67		871.917	0.40259	871.917	3.55145
26.807	1029.55	21.44	6916.67		872.881	-0.24964	872.881	2.09902
26.827	1044.52	21.46	6825		873.846	-1.06577	873.846	0.05257
26.847	1074.07	21.48	6416.67		874.81	-1.62607	874.81	-1.20422
26.868	1048.85	21.5	7066.67		875.774	-1.84557	875.774	-1.30348
26.888	1048.59	21.52	6658.33		876.738	-1.95606	876.738	-0.74461
26.909	1068.66	21.54	7008.33		877.702	-2.28379	877.702	-0.23511
26.929	1066.91	21.56	6408.33		878.667	-2.80326	878.667	0.25246
26.95	1081.69	21.58	6883.33		879.631	-3.09546	879.631	0.86699
26.97	1098.47	21.6	7016.67		880.595	-3.05744	880.595	1.77305
26.991	1078.13	21.62	6983.33		881.559	-2.80075	881.559	2.66512
27.011	1083.88	21.64	6666.67		882.524	-2.41924	882.524	3.52739
27.031	1032.9	21.66	7008.33		883.488	-2.09391	883.488	4.13999
27.052	1024.49	21.68	6800		884.452	-2.17988	884.452	3.52936
27.072	1019.47	21.7	6541.67		885.416	-2.84777	885.416	0.27274
27.093	1031.26	21.72	6941.67		886.381	-3.15382	886.381	-1.85718
27.113	1079.82	21.74	6250		887.345	-2.90023	887.345	-1.39862
27.134	1023.47	21.76	6491.67		888.309	-2.33988	888.309	0.19951
27.154	994.396	21.78	7016.67		889.273	-1.55708	889.273	1.66372
27.175	945.466	21.8	6966.67		890.237	-0.7145	890.237	2.45202
27.195	919.35	21.82	6616.67		891.202	-0.27244	891.202	2.68734
27.215	903.809	21.84	6958.33		892.166	-0.8173	892.166	2.48654
27.236	908.599	21.86	6466.67		893.13	-1.85465	893.13	2.12837
27.256	945.058	21.88	6925		894.094	-2.90448	894.094	1.7632
27.277	1021.27	21.9	6941.67		895.059	-4.02505	895.059	1.33612
27.297	1077.51	21.92	7183.33		896.023	-4.60319	896.023	1.33618
27.318	1096.8	21.94	6750		896.987	-3.83109	896.987	2.53568
27.338	1036.41	21.96	7066.67		897.951	-1.61532	897.951	5.05007
27.359	1010.24	21.98	7041.67		898.916	-0.1493	898.916	5.83394
27.379	986.622	22	7425		899.88	0.06082	899.88	2.69054
27.399	1007.21	22.02	7566.67		900.844	-0.04123	900.844	0.43415
27.42	999.282	22.04	7683.33		901.808	-0.31307	901.808	0.5623
27.44	1030.19	22.06	8333.33		902.773	-0.65062	902.773	1.68162
27.461	1035.65	22.08	8533.33		903.737	-1.077	903.737	1.70918
27.481	1078.3	22.1	9216.67		904.701	-1.65475	904.701	-0.07096
27.502	1088.44	22.12	9575		905.665	-2.05365	905.665	-1.70885
27.522	1070.41	22.14	10658.3		906.63	-1.4882	906.63	-1.26912
27.543	994.378	22.16	11450		907.594	-1.10957	907.594	-0.18154
27.563	1011.22	22.18	12800		908.558	-2.52079	908.558	0.82686
27.583	1007.74	22.2	14466.7		909.522	-5.16675	909.522	1.56038
27.604	960.58	22.22	16058.3		910.486	-6.49632	910.486	1.81038
27.624	955.212	22.24	18450		911.451	-3.81478	911.451	1.30381
27.645	976.014	22.26	21350		912.415	2.54894	912.415	0.16593
27.665	978.31	22.28	23141.7		913.379	4.98936	913.379	0.75444
27.686	1021.47	22.3	24066.7		914.343	2.13981	914.343	3.76663
27.706	1101.24	22.32	22900		915.308	-0.60667	915.308	6.05029
27.727	1129.35	22.34	19958.3		916.272	-1.90876	916.272	6.7352
27.747	1113.86	22.36	16483.3		917.236	-2.16247	917.236	6.14627
27.767	1112.49	22.38	13650		918.2	-1.92376	918.2	4.55723
27.788	1080.94	22.4	11458.3		919.164	-0.93294	919.164	1.37542
27.808	1014.63	22.42	9150		920.129	-0.23608	920.129	-0.57275
27.829	956.287	22.44	8925		921.093	-0.63872	921.093	0.38441
27.849	921.949	22.46	8791.67		922.057	-1.10609	922.057	2.10023
27.87	884.506	22.48	8641.67		923.021	-0.99468	923.021	3.6037
27.89	911.24	22.5	7858.33		923.986	-0.26893	923.986	4.65915
27.911	959.893	22.52	7958.33		924.95	0.91183	924.95	5.45176
27.931	988.389	22.54	7875		925.914	2.51784	925.914	6.17044
27.951	944.494	22.56	7458.33		926.878	3.97523	926.878	6.50586
27.972	903.065	22.58	7600		927.843	2.93071	927.843	5.03706
27.992	947.427	22.6	7408.33		928.807	-0.20588	928.807	2.07222
28.013	917.175	22.62	7391.67		929.771	-2.3081	929.771	0.04548
28.033	911.501	22.64	6925		930.735	-1.614	930.735	0.14095
28.054	911.739	22.66	7225		931.699	0.59323	931.699	1.70606
28.074	912.259	22.68	7016.67		932.664	0.94272	932.664	3.29857
28.095	901.814	22.7	6750		933.628	-1.80879	933.628	5.48146
28.115	885.347	22.72	6741.67		934.592	-3.41917	934.592	6.25448
28.135	905.11	22.74	6875		935.557	-3.23804	935.557	4.3063
28.156	848.548	22.76	6758.33		936.521	-2.31602	936.521	2.5125
28.176	888.55	22.78	6600		937.485	-0.88993	937.485	2.71621
28.197	903.688	22.8	6283.33		938.449	0.62074	938.449	4.44476
28.217	871.483	22.82	6750		939.413	1.56037	939.413	5.63877
28.238	916.345	22.84	6583.33		940.378	1.60726	940.378	4.80474
28.258	892.287	22.86	6450		941.342	0.95747	941.342	3.71636
28.279	925.058	22.88	6533.33		942.306	-0.42409	942.306	5.46055
28.299	905.695	22.9	6525		943.27	-2.12366	943.27	8.51164
28.32	906.331	22.92	7108.33		944.235	-3.48465	944.235	9.7778
28.34	928.939	22.94	6516.67		945.199	-4.26896	945.199	8.04336
28.36	885.501	22.96	6700		946.163	-4.52256	946.163	4.81807
28.381	872.872	22.98	6100		947.127	-4.24499	947.127	3.22827
28.401	839.317	23	6458.33		948.091	-3.07938	948.091	3.92091
28.422	843.312	23.02	6708.33		949.056	-2.10993	949.056	4.64953
28.442	873.093	23.04	6225		950.02	-1.6127	950.02	5.17917
28.463	864.755	23.06	6458.33		950.984	-1.38674	950.984	5.67882
28.483	870.282	23.08	6191.67		951.948	-1.40801	951.948	6.6575
28.504	858.949	23.1	6300		952.913	-1.41042	952.913	7.87287
28.524	853.622	23.12	6566.67		953.877	-0.75902	953.877	8.17751
28.544	797.804	23.14	6483.33		954.841	1.16961	954.841	6.60229
28.565	735.599	23.16	6591.67		955.805	2.73332	955.805	5.16548
28.585	720.855	23.18	7075		956.77	2.80018	956.77	5.0048
28.606	726.124	23.2	6458.33		957.734	1.86997	957.734	5.57703
28.626	742.326	23.22	6191.67		958.698	0.12144	958.698	6.84772
28.647	760.019	23.24	6150		959.662	-1.99269	959.662	8.59878
28.667	755.781	23.26	6516.67		960.626	-3.45986	960.626	9.98822
28.688	770.62	23.28	6433.33		961.591	-2.99119	961.591	9.67593
28.708	825.42	23.3	5708.33		962.555	-0.75186	962.555	7.50838
28.728	832.59	23.32	6383.33		963.519	0.60815	963.519	6.48844
28.749	807.305	23.34	6333.33		964.484	1.06014	964.484	7.05887
28.769	822.016	23.36	6300		965.448	1.58903	965.448	7.94438
28.79	862.89	23.38	6525		966.412	3.08119	966.412	8.83527
28.81	878.741	23.4	6050		967.376	4.84837	967.376	9.50366
28.831	873.811	23.42	6450		968.34	4.77915	968.34	9.22912
28.851	863.597	23.44	6758.33		969.305	1.57458	969.305	7.29718
28.872	846.415	23.46	6508.33		970.269	-0.86204	970.269	6.00451
28.892	839.508	23.48	6241.67		971.233	-0.68804	971.233	6.33871
28.912	799.548	23.5	6233.33		972.197	0.19557	972.197	7.32897
28.933	762.254	23.52	6358.33		973.162	0.17443	973.162	8.52788
28.953	759.427	23.54	6200		974.126	-0.841	974.126	9.52721
28.974	800.417	23.56	6216.67		975.09	-1.76429	975.09	9.70944
28.994	835.818	23.58	6225		976.054	-1.49061	976.054	8.46121
29.015	881.725	23.6	6575		977.019	-0.06042	977.019	6.83337
29.035	862.459	23.62	6641.67		977.983	2.13306	977.983	8.32373
29.056	899.765	23.64	6600		978.947	4.81984	978.947	12.3103
29.076	874.683	23.66	6008.33		979.911	6.58076	979.911	14.7965
29.096	813.287	23.68	6508.33		980.875	6.70428	980.875	13.6247
29.117	753.937	23.7	6525		981.84	5.62469	981.84	10.5094
29.137	735.34	23.72	6441.67		982.804	4.18384	982.804	9.3193
29.158	755.27	23.74	6275		983.768	2.16525	983.768	11.1856
29.178	775.897	23.76	6400		984.732	1.20651	984.732	12.1983
29.199	812.469	23.78	6091.67		985.697	0.9314	985.697	10.6428
29.219	864.452	23.8	6700		986.661	1.65093	986.661	9.37808
29.24	848.319	23.82	6258.33		987.625	4.58991	987.625	9.96981
29.26	865.753	23.84	6308.33		988.589	8.47477	988.589	11.8094
29.28	872.189	23.86	6450		989.553	10.7509	989.553	13.4532
29.301	881.767	23.88	7008.33		990.518	10.0538	990.518	14.2321
29.321	832.678	23.9	6050		991.482	7.9411	991.482	14.4413
29.342	803.828	23.92	6291.67		992.446	5.67131	992.446	13.9082
29.362	745.476	23.94	6241.67		993.41	3.81977	993.41	13.2767
29.383	717.315	23.96	6116.67		994.375	3.81618	994.375	13.8184
29.403	730.149	23.98	6341.67		995.339	5.94766	995.339	15.8053
29.424	696.072	24	6916.67		996.303	8.50202	996.303	18.1663
29.444	656.741	24.02	6675		997.267	9.13283	997.267	19.6105
29.464	649.179	24.04	6716.67		998.232	7.45783	998.232	20.1203
29.485	705.865	24.06	6933.33		999.196	6.25789	999.196	18.8538
29.505	747.189	24.08	6933.33		1000.16	5.80457	1000.16	12.9425
29.526	728.301	24.1	6958.33		1001.12	5.57591	1001.12	9.16141
29.546	728.508	24.12	6916.67		1002.09	5.655	1002.09	10.094
29.567	727.48	24.14	6741.67		1003.05	5.94531	1003.05	13.3757
29.587	736.664	24.16	6983.33		1004.02	6.24476	1004.02	16.1405
29.608	769.121	24.18	6883.33		1004.98	6.47409	1004.98	17.6729
29.628	730.625	24.2	7350		1005.95	6.89842	1005.95	18.3532
29.648	745.114	24.22	7633.33		1006.91	7.97884	1006.91	17.2395
29.669	763.364	24.24	7750		1007.87	9.12804	1007.87	16.3349
29.689	768.275	24.26	7683.33		1008.84	9.78192	1008.84	18.227
29.71	792.837	24.28	8233.33		1009.8	9.98734	1009.8	22.0427
29.73	788.161	24.3	8541.67		1010.77	10.2158	1010.77	24.8301
29.751	782.352	24.32	8758.33		1011.73	10.8746	1011.73	24.477
29.771	759.305	24.34	9000		1012.7	11.7509	1012.7	21.8717
29.792	735.653	24.36	9975		1013.66	11.4919	1013.66	20.4392
29.812	721.172	24.38	11300		1014.62	8.48618	1014.62	20.7115
29.833	681.352	24.4	12450		1015.59	7.07567	1015.59	20.728
29.853	669.963	24.42	14158.3		1016.55	8.40868	1016.55	20.0766
29.873	648.748	24.44	15933.3		1017.52	10.33	1017.52	19.5193
29.894	640.725	24.46	17833.3		1018.48	11.4392	1018.48	19.758
29.914	666.38	24.48	19133.3		1019.45	11.8258	1019.45	20.861
29.935	684.45	24.5	18608.3		1020.41	11.9771	1020.41	22.4613
29.955	674.254	24.52	17716.7		1021.37	11.6336	1021.37	25.0985
29.976	623.683	24.54	16200		1022.34	11.54	1022.34	26.9183
29.996	611.34	24.56	14600		1023.3	12.2264	1023.3	25.9486
30.017	618.462	24.58	12691.7		1024.27	13.1835	1024.27	23.9539
30.037	618.217	24.6	11083.3		1025.23	13.8958	1025.23	23.3428
30.057	613.55	24.62	11566.7		1026.19	14.1474	1026.19	24.7449
30.078	650.226	24.64	11125		1027.16	13.9334	1027.16	26.792
30.098	687.839	24.66	11558.3		1028.12	13.2488	1028.12	27.6031
30.119	707.131	24.68	11925		1029.09	12.2227	1029.09	27.2354
30.139	702.065	24.7	13041.7		1030.05	12.3257	1030.05	26.3261
30.16	668.939	24.72	15150		1031.02	14.22	1031.02	24.1873
30.18	629.359	24.74	17291.7		1031.98	15.512	1031.98	23.0302
30.201	626.821	24.76	20208.3		1032.94	14.4961	1032.94	24.5234
30.221	608.2	24.78	23841.7		1033.91	12.2846	1033.91	27.3799
30.241	600.524	24.8	28283.3		1034.87	11.3326	1034.87	28.7325
30.262	595.096	24.82	34025		1035.84	12.0503	1035.84	27.7936
30.282	646.716	24.84	40508.3		1036.8	13.4509	1036.8	26.8024
30.303	634.172	24.86	46341.7		1037.77	16.4342	1037.77	26.3318
30.323	646.445	24.88	53141.7		1038.73	18.9828	1038.73	26.4731
30.344	631.478	24.9	55933.3		1039.69	19.5201	1039.69	27.5064
30.364	638.252	24.92	54233.3		1040.66	18.515	1040.66	29.166
30.385	640.59	24.94	53766.7		1041.62	17.3344	1041.62	31.0315
30.405	652.517	24.96	52275		1042.59	16.9268	1042.59	32.8335
30.425	607.445	24.98	53825		1043.55	17.1071	1043.55	34.4061
30.446	627.403	25	53400		1044.52	17.2104	1044.52	35.0825
30.466	622.249	25.02	56658.3		1045.48	17.1446	1045.48	34.805
30.487	644.371	25.04	56266.7		1046.44	18.3054	1046.44	35.0508
30.507	649.014	25.06	52141.7		1047.41	21.9338	1047.41	36.432
30.528	684.198	25.08	44825		1048.37	25.4183	1048.37	37.8807
30.548	688.289	25.1	37191.7		1049.34	25.8927	1049.34	38.4399
30.569	705.462	25.12	29975		1050.3	23.5127	1050.3	38.1658
30.589	726.895	25.14	22933.3		1051.26	21.8039	1051.26	37.423
30.609	745.662	25.16	17916.7		1052.23	21.4574	1052.23	35.4295
30.63	736.089	25.18	14925		1053.19	21.4373	1053.19	34.0227
30.65	754.277	25.2	12533.3		1054.16	21.4731	1054.16	34.099
30.671	757.697	25.22	11650		1055.12	21.6952	1055.12	34.7517
30.691	706.07	25.24	10816.7		1056.09	22.0822	1056.09	35.1104
30.712	686.93	25.26	9850		1057.05	22.6901	1057.05	34.9563
30.732	653.023	25.28	9083.33		1058.01	24.0204	1058.01	34.6236
30.753	613.695	25.3	8883.33		1058.98	27.0011	1058.98	34.421
30.773	620.8	25.32	8666.67		1059.94	30.6223	1059.94	34.5331
30.793	645.079	25.34	8325		1060.91	30.6266	1060.91	35.2765
30.814	647.923	25.36	7908.33		1061.87	27.1672	1061.87	36.5253
30.834	663.455	25.38	7883.33		1062.84	24.2198	1062.84	38.0376
30.855	669.389	25.4	7483.33		1063.8	23.3326	1063.8	39.9714
30.875	668.695	25.42	7050		1064.76	23.9955	1064.76	41.8136
30.896	671.634	25.44	7175		1065.73	25.7301	1065.73	42.5492
30.916	665.291	25.46	7441.67		1066.69	29.3702	1066.69	42.0685
30.937	661.21	25.48	6916.67		1067.66	31.3427	1067.66	41.3475
30.957	660.077	25.5	7125		1068.62	29.9868	1068.62	39.9698
30.977	659.026	25.52	6958.33		1069.59	28.3339	1069.59	39.0643
30.998	645.063	25.54	8275		1070.55	26.9374	1070.55	38.994
31.018	609.746	25.56	8450		1071.51	25.9588	1071.51	39.5451
31.039	612.977	25.58	9308.33		1072.48	25.6582	1072.48	40.6965
31.059	610.147	25.6	9800		1073.44	26.148	1073.44	42.398
31.08	642.198	25.62	10741.7		1074.41	26.8876	1074.41	43.7572
31.1	679.583	25.64	12025		1075.37	26.8897	1075.37	43.1114
31.121	697.364	25.66	13275		1076.34	26.5864	1076.34	41.2782
31.141	714.725	25.68	15433.3		1077.3	27.6962	1077.3	41.1412
31.161	720.555	25.7	17258.3		1078.26	30.4926	1078.26	42.9933
31.182	692.152	25.72	18350		1079.23	33.4156	1079.23	45.071
31.202	671.333	25.74	19608.3		1080.19	35.1874	1080.19	45.9688
31.223	644.021	25.76	18616.7		1081.16	35.9178	1081.16	45.8639
31.243	648.587	25.78	16791.7		1082.12	36.66	1082.12	46.0063
31.264	628.161	25.8	14533.3		1083.08	37.5169	1083.08	46.4656
31.284	613.375	25.82	13200		1084.05	38.2862	1084.05	47.1599
31.305	579.524	25.84	10908.3		1085.01	39.7316	1085.01	48.7282
31.325	579.716	25.86	9441.67		1085.98	40.8619	1085.98	50.2441
31.346	544.956	25.88	7950		1086.94	40.2105	1086.94	50.632
31.366	530.783	25.9	7266.67		1087.9	38.3066	1087.9	50.1502
31.386	487.79	25.92	6825		1088.87	37.042	1088.87	49.9288
31.407	480.48	25.94	6633.33		1089.83	37.6424	1089.83	50.7227
31.427	470.019	25.96	6666.67		1090.8	39.2102	1090.8	52.1157
31.448	534.359	25.98	6508.33		1091.76	40.5722	1091.76	53.892
31.468	554.925	26	6633.33		1092.73	41.7534	1092.73	55.6567
31.489	588.112	26.02	6091.67		1093.69	42.4157	1093.69	55.9141
31.509	602.021	26.04	6025		1094.65	42.3464	1094.65	54.2273
31.53	642.753	26.06	5966.67		1095.62	42.1582	1095.62	52.7127
31.55	676.748	26.08	5941.67		1096.58	42.5032	1096.58	53.889
31.57	722.415	26.1	5908.33		1097.55	43.3514	1097.55	57.5244
31.591	677.21	26.12	5558.33		1098.51	44.1477	1098.51	59.0706
31.611	654.165	26.14	5875		1099.48	45.3706	1099.48	56.7789
31.632	626.876	26.16	5800		1100.44	46.0823	1100.44	55.3135
31.652	689.811	26.18	5933.33		1101.4	45.6071	1101.4	55.4228
31.673	673.709	26.2	5991.67		1102.37	45.2893	1102.37	56.3956
31.693	668.604	26.22	6475		1103.33	46.2495	1103.33	58.0508
31.714	644.483	26.24	5758.33		1104.3	48.1742	1104.3	59.9392
31.734	666.958	26.26	5716.67		1105.26	49.7845	1105.26	61.2154
31.754	688.779	26.28	6075		1106.23	50.2802	1106.23	61.343
31.775	649.459	26.3	6383.33		1107.19	49.9363	1107.19	60.4881
31.795	604.238	26.32	6208.33		1108.15	49.4305	1108.15	58.2477
31.816	589.636	26.34	5925		1109.12	48.7713	1109.12	55.5801
31.836	587.131	26.36	6141.67		1110.08	47.1844	1110.08	54.6778
31.857	602.811	26.38	6250		1111.05	44.3121	1111.05	56.14
31.877	613.692	26.4	6058.33		1112.01	42.2204	1112.01	58.4406
31.898	622.175	26.42	5558.33		1112.97	43.9904	1112.97	59.919
31.918	653.063	26.44	5675		1113.94	49.8941	1113.94	60.6207
31.938	696.578	26.46	5508.33		1114.9	53.6785	1114.9	61.5448
31.959	698.685	26.48	5400		1115.87	53.4043	1115.87	62.4485
31.979	645.925	26.5	5850		1116.83	53.1265	1116.83	63.7103
32	637.534	26.52	5583.33		1117.8	53.2001	1117.8	66.0787
32.02	608.573	26.54	5625		1118.76	53.4675	1118.76	68.1808
32.041	592.795	26.56	5666.67		1119.72	53.7205	1119.72	68.6376
32.061	568.629	26.58	5616.67		1120.69	54.0609	1120.69	67.6466
32.082	584.317	26.6	5975		1121.65	55.0548	1121.65	66.7606
32.102	542.748	26.62	5625		1122.62	57.3531	1122.62	67.0587
32.122	570.231	26.64	5216.67		1123.58	59.5442	1123.58	67.6774
32.143	567.219	26.66	5850		1124.55	58.7658	1124.55	66.863
32.163	549.499	26.68	6116.67		1125.51	56.4375	1125.51	65.504
32.184	530.846	26.7	5758.33		1126.47	55.5137	1126.47	65.5298
32.204	516.103	26.72	5100		1127.44	56.7978	1127.44	67.4798
32.225	512.618	26.74	5441.67		1128.4	59.1897	1128.4	70.4464
32.245	537.653	26.76	5591.67		1129.37	61.5314	1129.37	73.7622
32.266	545.401	26.78	5725		1130.33	63.6894	1130.33	77.4234
32.286	574.301	26.8	5833.33		1131.3	64.8959	1131.3	78.6919
32.306	573.256	26.82	5741.67		1132.26	64.9705	1132.26	74.9247
32.327	579.291	26.84	5508.33		1133.22	64.5591	1133.22	72.5015
32.347	541.273	26.86	5525		1134.19	62.7449	1134.19	73.4314
32.368	559.583	26.88	5558.33		1135.15	61.6411	1135.15	75.4148
32.388	572.51	26.9	5383.33		1136.12	63.6622	1136.12	76.447
32.409	585.238	26.92	5575		1137.08	68.275	1137.08	76.3347
32.429	605.063	26.94	5450		1138.05	72.0733	1138.05	76.0983
32.45	589.548	26.96	5283.33		1139.01	72.5006	1139.01	76.2348
32.47	588.727	26.98	5258.33		1139.97	70.9785	1139.97	76.6181
32.49	596.105	27	5266.67		1140.94	70.3938	1140.94	77.5768
32.511	605.044	27.02	5416.67		1141.9	70.5946	1141.9	79.0213
32.531	584.469	27.04	5725		1142.87	70.7861	1142.87	80.4493
32.552	569.317	27.06	5358.33		1143.83	70.8153	1143.83	81.8429
32.572	575.636	27.08	5566.67		1144.8	71.3384	1144.8	83.2358
32.593	562.972	27.1	5441.67		1145.76	73.3001	1145.76	84.4749
32.613	572.904	27.12	5483.33		1146.72	76.5348	1146.72	85.3748
32.634	560.487	27.14	5633.33		1147.69	78.1933	1147.69	86.1886
32.654	537.69	27.16	5358.33		1148.65	77.3021	1148.65	86.7086
32.674	551.993	27.18	5250		1149.62	76.3971	1149.62	87.6903
32.695	552.534	27.2	5441.67		1150.58	75.64	1150.58	90.1457
32.715	566.249	27.22	5558.33		1151.55	75.4924	1151.55	92.5633
32.736	571.494	27.24	5550		1152.51	76.321	1152.51	93.7038
32.756	549.998	27.26	5433.33		1153.47	78.0596	1153.47	93.6268
32.777	518.221	27.28	5108.33		1154.44	80.4613	1154.44	93.0242
32.797	489.354	27.3	5666.67		1155.4	83.3932	1155.4	92.143
32.818	465.019	27.32	5825		1156.37	86.1332	1156.37	91.3679
32.838	459.732	27.34	5591.67		1157.33	87.5709	1157.33	91.8909
32.858	453.336	27.36	5541.67		1158.29	88.0168	1158.29	93.4251
32.879	477.841	27.38	5675		1159.26	87.5635	1159.26	94.9604
32.899	496.676	27.4	5733.33		1160.22	86.0261	1160.22	96.3237
32.92	522.683	27.42	5016.67		1161.19	84.5557	1161.19	97.6904
32.94	537.881	27.44	5466.67		1162.15	84.1472	1162.15	99.3838
32.961	533.156	27.46	5658.33		1163.12	84.6471	1163.12	101.222
32.981	517.422	27.48	5141.67		1164.08	85.5225	1164.08	102.012
33.002	506.683	27.5	5516.67		1165.04	87.4999	1165.04	101.269
33.022	495.951	27.52	5316.67		1166.01	88.9197	1166.01	100.734
33.043	500.284	27.54	5416.67		1166.97	88.7733	1166.97	100.044
33.063	492.543	27.56	5733.33		1167.94	88.426	1167.94	100.041
33.083	523.923	27.58	5100		1168.9	88.8318	1168.9	102.105
33.104	508.242	27.6	5691.67		1169.87	89.9458	1169.87	105.365
33.124	546.935	27.62	5041.67		1170.83	91.038	1170.83	107.421
33.145	564.072	27.64	5508.33		1171.79	91.5823	1171.79	106.859
33.165	578.075	27.66	5675		1172.76	92.1417	1172.76	105.181
33.186	559.128	27.68	5375		1173.72	94.5235	1173.72	105.239
33.206	547.832	27.7	5458.33		1174.69	98.3762	1174.69	106.947
33.227	514.212	27.72	5758.33		1175.65	99.4169	1175.65	107.973
33.247	538.186	27.74	5766.67		1176.62	96.6851	1176.62	108.021
33.267	558.993	27.76	5933.33		1177.58	94.7686	1177.58	108.614
33.288	528.375	27.78	5791.67		1178.54	97.0527	1178.54	111.466
33.308	509.389	27.8	5933.33		1179.51	101.846	1179.51	115.1
33.329	534.706	27.82	6075		1180.47	104.815	1180.47	115.063
33.349	534.695	27.84	5950		1181.44	105.876	1181.44	109.819
33.37	532.441	27.86	5825		1182.4	105.919	1182.4	106.396
33.39	531.524	27.88	6575		1183.37	103.725	1183.37	107.476
33.411	537.564	27.9	6250		1184.33	102.372	1184.33	110.131
33.431	531.403	27.92	6600		1185.29	103.786	1185.29	113.825
33.451	598.907	27.94	7683.33		1186.26	106.566	1186.26	117.656
33.472	629.76	27.96	7733.33		1187.22	108.459	1187.22	120.723
33.492	632.483	27.98	8716.67		1188.19	108.664	1188.19	122.713
33.513	630.732	28	9750		1189.15	108.308	1189.15	123.98
33.533	623.357	28.02	10316.7		1190.11	108.887	1190.11	124.899
33.554	601.881	28.04	11300		1191.08	110.296	1191.08	125.537
33.574	545.019	28.06	11766.7		1192.04	110.621	1192.04	126.2
33.595	532.723	28.08	11875		1193.01	109.34	1193.01	126.9
33.615	500.667	28.1	11700		1193.97	108.557	1193.97	127.053
33.635	458.179	28.12	11116.7		1194.93	109.14	1194.93	125.814
33.656	471.855	28.14	10016.7		1195.9	110.618	1195.9	124.386
33.676	510.315	28.16	9175		1196.86	112.65	1196.86	124.645
33.697	505.814	28.18	8683.33		1197.83	115.25	1197.83	126.7
33.717	526.629	28.2	8333.33		1198.79	117.021	1198.79	128.632
33.738	547.019	28.22	7591.67		1199.76	116.647	1199.76	130.02
33.758	537.196	28.24	7325		1200.72	116.552	1200.72	130.862
33.779	482.224	28.26	7833.33		1201.68	118.108	1201.68	130.637
33.799	466.231	28.28	8533.33		1202.65	120.289	1202.65	130.102
33.819	420.471	28.3	8258.33		1203.61	122.178	1203.61	130.189
33.84	396.385	28.32	9358.33		1204.58	123.641	1204.58	131.162
33.86	380.741	28.34	10091.7		1205.54	124.993	1205.54	132.742
33.881	375.457	28.36	11300		1206.51	126.474	1206.51	134.64
33.901	353.834	28.38	12391.7		1207.47	128.098	1207.47	136.76
33.922	411.324	28.4	14141.7		1208.43	129.915	1208.43	138.577
33.942	434.033	28.42	17366.7		1209.4	131.899	1209.4	139.639
33.963	470.145	28.44	19475		1210.36	133.043	1210.36	140.809
33.983	469.154	28.46	22500		1211.33	132.874	1211.33	142.637
34.003	488.967	28.48	25441.7		1212.29	132.474	1212.29	144.213
34.024	520.221	28.5	25875		1213.26	132.754	1213.26	144.973
34.044	525.977	28.52	27575		1214.22	133.594	1214.22	145.13
34.065	483.515	28.54	25966.7		1215.18	133.996	1215.18	144.883
34.085	475.443	28.56	24716.7		1216.15	133.256	1216.15	143.915
34.106	451.503	28.58	22991.7		1217.11	133.332	1217.11	143.579
34.126	467.159	28.6	19983.3		1218.08	136.78	1218.08	145.893
34.147	451.972	28.62	17475		1219.04	141.023	1219.04	148.663
34.167	428.744	28.64	15316.7		1220.01	144.696	1220.01	149.984
34.187	418.179	28.66	13191.7		1220.97	147.341	1220.97	150.167
34.208	450.601	28.68	10941.7		1221.93	148.008	1221.93	150.684
34.228	507.058	28.7	9450		1222.9	146.206	1222.9	152.375
34.249	518.515	28.72	8866.67		1223.86	143.683	1223.86	154.526
34.269	512.93	28.74	8416.67		1224.83	144.16	1224.83	155.498
34.29	530.604	28.76	7283.33		1225.79	148.452	1225.79	154.7
34.31	520.522	28.78	7158.33		1226.76	151.385	1226.76	155.464
34.331	518.916	28.8	7375		1227.72	152.824	1227.72	160.288
34.351	513.035	28.82	7041.67		1228.68	153.278	1228.68	163.085
34.371	465.545	28.84	7333.33		1229.65	152.138	1229.65	160.326
34.392	468.091	28.86	6900		1230.61	150.794	1230.61	156.404
34.412	456.641	28.88	6975		1231.58	150.506	1231.58	156.388
34.433	432.844	28.9	7316.67		1232.54	151.362	1232.54	160.456
34.453	446.921	28.92	8016.67		1233.51	153.045	1233.51	164.731
34.474	440.072	28.94	7991.67		1234.47	155.873	1234.47	167.135
34.494	446.886	28.96	8566.67		1235.43	158.752	1235.43	168.625
34.515	447.263	28.98	9300		1236.4	159.304	1236.4	169.99
34.535	475.576	29	9533.33		1237.36	158.661	1237.36	171.258
34.556	502.235	29.02	10658.3		1238.33	159.271	1238.33	172.53
34.576	508.368	29.04	12650		1239.29	161.582	1239.29	173.76
34.596	479.089	29.06	14750		1240.25	164.501	1240.25	175.625
34.617	435.72	29.08	17691.7		1241.22	167.234	1241.22	179.663
34.637	439.758	29.1	21858.3		1242.18	170.046	1242.18	185.252
34.658	439.816	29.12	26650		1243.15	173.413	1243.15	186.534
34.678	439.417	29.14	32716.7		1244.11	178.487	1244.11	180.115
34.699	426.697	29.16	39533.3		1245.08	181.291	1245.08	176.564
34.719	432.527	29.18	49041.7		1246.04	179.327	1246.04	178.132
34.74	472.576	29.2	56041.7		1247	177.218	1247	180.643
34.76	479.597	29.22	62475		1247.97	177.789	1247.97	182.662
34.78	468.9	29.24	64275		1248.93	180.095	1248.93	184.33
34.801	416.993	29.26	62591.7		1249.9	182.089	1249.9	186.058
34.821	428.41	29.28	53641.7		1250.86	182.863	1250.86	187.839
34.842	449.597	29.3	44775		1251.83	182.696	1251.83	189.144
34.862	423.051	29.32	37708.3		1252.79	181.756	1252.79	189.393
34.883	432.061	29.34	29725		1253.75	180.833	1253.75	189.247
34.903	404.389	29.36	22275		1254.72	182.269	1254.72	190.533
34.924	440.737	29.38	16875		1255.68	185.856	1255.68	193.077
34.944	463.065	29.4	13491.7		1256.65	189.379	1256.65	196.052
34.964	457.916	29.42	11241.7		1257.61	192.259	1257.61	199.919
34.985	440.464	29.44	10025		1258.58	194.161	1258.58	202.892
35.005	461.478	29.46	8800		1259.54	194.802	1259.54	202.288
35.026	467.27	29.48	8591.67		1260.5	194.613	1260.5	198.8
35.046	465.531	29.5	8025		1261.47	194.653	1261.47	197.911
35.067	475.002	29.52	7150		1262.43	194.175	1262.43	201.41
35.087	464.119	29.54	6908.33		1263.4	194.694	1263.4	204.778
35.108	440.249	29.56	6850		1264.36	198.426	1264.36	206.754
35.128	465.364	29.58	6508.33		1265.32	202.106	1265.32	207.703
35.148	462.946	29.6	6191.67		1266.29	202.783	1266.29	207.352
35.169	462.054	29.62	5950		1267.25	201.376	1267.25	206.427
35.189	471.455	29.64	5875		1268.22	200.677	1268.22	206.246
35.21	481.172	29.66	5625		1269.18	202.147	1269.18	207.45
35.23	477.748	29.68	5425		1270.15	204.602	1270.15	209.361
35.251	486.96	29.7	5458.33		1271.11	205.944	1271.11	210.805
35.271	473.541	29.72	5325		1272.07	205.909	1272.07	211.611
35.292	442.618	29.74	5116.67		1273.04	206.923	1273.04	213.219
35.312	430.023	29.76	5441.67		1274	210.138	1274	216.964
35.332	432.685	29.78	5125		1274.97	212.399	1274.97	219.284
35.353	419.441	29.8	5333.33		1275.93	211.954	1275.93	217.913
35.373	410.946	29.82	5116.67		1276.89	211.132	1276.89	215.901
35.394	394.923	29.84	5275		1277.86	213.021	1277.86	217.157
35.414	399.718	29.86	5300		1278.82	217.405	1278.82	221.476
35.435	424.303	29.88	4908.33		1279.79	220.579	1279.79	224.577
35.455	421.352	29.9	4825		1280.75	220.539	1280.75	224.101
35.476	386.69	29.92	4966.67		1281.72	219.773	1281.72	223.194
35.496	385.772	29.94	5216.67		1282.68	220.911	1282.68	225.007
35.516	381.928	29.96	5091.67		1283.64	222.598	1283.64	228.044
35.537	389.238	29.98	5133.33		1284.61	222.931	1284.61	230.902
35.557	382.865	30	5141.67		1285.57	222.13	1285.57	233.429
35.578	399.354	30.02	5183.33		1286.54	222.174	1286.54	235.554
35.598	408.373	30.04	5016.67		1287.5	224.359	1287.5	237.074
35.619	430.357	30.06	5233.33		1288.47	227.901	1288.47	237.927
35.639	426.667	30.08	5250		1289.43	231.189	1289.43	238.148
35.66	425.128	30.1	5166.67		1290.39	234.475	1290.39	237.165
35.68	409.751	30.12	4700		1291.36	237.074	1291.36	237.714
35.7	428.618	30.14	5133.33		1292.32	239.152	1292.32	241.703
35.721	433.389	30.16	4925		1293.29	240.505	1293.29	244.866
35.741	452.981	30.18	4916.67		1294.25	240.514	1294.25	245.226
35.762	441.513	30.2	4758.33		1295.22	240.277	1295.22	244.924
35.782	460.196	30.22	4575		1296.18	240.812	1296.18	246.607
35.803	474.769	30.24	5025		1297.14	242.209	1297.14	250.109
35.823	458.9	30.26	5016.67		1298.11	244.025	1298.11	252.649
35.844	435.601	30.28	4541.67		1299.07	245.955	1299.07	252.206
35.864	456.944	30.3	4808.33		1300.04	247.544	1300.04	250.491
35.884	488.135	30.32	5125		1301	248.164	1301	251.013
35.905	513.697	30.34	5158.33		1301.96	248.49	1301.96	253.732
35.925	511.865	30.36	4783.33		1302.93	249.795	1302.93	256.284
35.946	527.364	30.38	4616.67		1303.89	252.003	1303.89	258.031
35.966	490.981	30.4	4691.67		1304.86	253.681	1304.86	259.465
35.987	448.156	30.42	4600		1305.82	253.729	1305.82	260.997
36.007	455.287	30.44	4108.33		1306.79	253.017	1306.79	262.652
36.028	443.536	30.46	4350		1307.75	253.062	1307.75	264.366
36.048	452.767	30.48	4716.67		1308.71	253.918	1308.71	266.189
36.069	492.338	30.5	4508.33		1309.68	256.216	1309.68	268.187
36.089	499.499	30.52	4683.33		1310.64	261.487	1310.64	270.822
36.109	483.089	30.54	4491.67		1311.61	266.262	1311.61	272.828
36.13	482.31	30.56	4791.67		1312.57	268.852	1312.57	273.648
36.15	480.096	30.58	4575		1313.54	270.186	1313.54	273.594
36.171	417.802	30.6	4741.67		1314.5	270.93	1314.5	272.24
36.191	399.639	30.62	4250		1315.46	271.493	1315.46	270.208
36.212	412.69	30.64	4816.67		1316.43	272.568	1316.43	269.696
36.232	406.72	30.66	4825		1317.39	274.815	1317.39	272.522
36.253	403.655	30.68	4841.67		1318.36	277.871	1318.36	277.566
36.273	386.028	30.7	4700		1319.32	280.05	1319.32	281.157
36.293	369.751	30.72	4791.67		1320.29	280.243	1320.29	282.343
36.314	359.396	30.74	4366.67		1321.25	280.545	1321.25	282.71
36.334	398.93	30.76	4691.67		1322.21	281.796	1322.21	282.295
36.355	372.981	30.78	4400		1323.18	283.037	1323.18	282.025
36.375	382.527	30.8	4450		1324.14	284.245	1324.14	282.09
36.396	419.51	30.82	4500		1325.11	285.392	1325.11	282.771
36.416	430.333	30.84	4583.33		1326.07	286.059	1326.07	284.688
36.437	422.476	30.86	4500		1327.04	286.31	1327.04	287.55
36.457	404.413	30.88	4641.67		1328	287.235	1328	289.519
36.477	408.277	30.9	4766.67		1328.96	289.637	1328.96	289.264
36.498	417.998	30.92	4725		1329.93	291.951	1329.93	288.656
36.518	404.646	30.94	4566.67		1330.89	291.564	1330.89	290.819
36.539	408.608	30.96	4658.33		1331.86	289.664	1331.86	293.973
36.559	393.019	30.98	4283.33		1332.82	288.327	1332.82	295.202
36.58	409.841	31	5000		1333.79	288.051	1333.79	294.454
36.6	420.287	31.02	4291.67		1334.75	289.063	1334.75	293.664
36.621	425.124	31.04	4483.33		1335.71	291.969	1335.71	294.069
36.641	436.564	31.06	4600		1336.68	295.651	1336.68	295.206
36.661	455.998	31.08	4475		1337.64	297.248	1337.64	295.924
36.682	464.24	31.1	4366.67		1338.61	296.113	1338.61	295.901
36.702	468.152	31.12	4158.33		1339.57	295.324	1339.57	295.839
36.723	462.068	31.14	4508.33		1340.54	295.963	1340.54	296.187
36.743	447.583	31.16	4650		1341.5	296.863	1341.5	296.734
36.764	428.585	31.18	4416.67		1342.46	297.861	1342.46	297.514
36.784	394.592	31.2	4558.33		1343.43	298.727	1343.43	298.296
36.805	412.683	31.22	4716.67		1344.39	298.909	1344.39	298.616
36.825	435.221	31.24	4525		1345.36	298.503	1345.36	298.508
36.845	482.422	31.26	4825		1346.32	298.262	1346.32	298.552
36.866	490.655	31.28	4733.33		1347.28	298.712	1347.28	299.152
36.886	479.422	31.3	4966.67		1348.25	299.488	1348.25	299.887
36.907	472.077	31.32	4525		1349.21	299.806	1349.21	299.892
36.927	428.382	31.34	4825		1350.18	299.541	1350.18	299.052
36.948	371.89	31.36	4716.67		1351.14	299.704	1351.14	298.415
36.968	319.438	31.38	4600		1352.11	301.205	1352.11	298.135
36.989	301.31	31.4	4433.33		1353.07	302.033	1353.07	298.378
37.009	329.821	31.42	4400		1354.03	300.936	1354.03	299.164
37.029	359.839	31.44	4891.67		1355	299.547	1355	300.356
37.05	371.545	31.46	4858.33		1355.96	299.306	1355.96	302.202
37.07	386.378	31.48	4650		1356.93	300.038	1356.93	304.303
37.091	390.238	31.5	4700		1357.89	300.946	1357.89	305.311
37.111	390.245	31.52	4858.33		1358.86	301.808	1358.86	304.667
37.132	383.513	31.54	4891.67		1359.82	302.666	1359.82	303.765
37.152	392.252	31.56	5016.67		1360.78	304.095	1360.78	304.275
37.173	415.527	31.58	5025		1361.75	305.021	1361.75	304.601
37.193	428.352	31.6	4608.33		1362.71	303.714	1362.71	301.63
37.213	428.862	31.62	4833.33		1363.68	300.986	1363.68	296.822
37.234	420.69	31.64	4891.67		1364.64	299.441	1364.64	295.756
37.254	374.268	31.66	4791.67		1365.61	300.053	1365.61	300.911
37.275	377.389	31.68	4950		1366.57	301.194	1366.57	306.925
37.295	370.634	31.7	4583.33		1367.53	300.67	1367.53	306.486
37.316	375.075	31.72	4791.67		1368.5	298.853	1368.5	300.315
37.336	406.287	31.74	4991.67		1369.46	299.271	1369.46	297.703
37.357	419.175	31.76	5050		1370.43	303.193	1370.43	300.27
37.377	423.296	31.78	5275		1371.39	305.671	1371.39	302.073
37.397	446.107	31.8	4941.67		1372.35	305.339	1372.35	301.38
37.418	429.142	31.82	4941.67		1373.32	304.219	1373.32	300.625
37.438	389.664	31.84	4850		1374.28	303.004	1374.28	302.26
37.459	373.97	31.86	4891.67		1375.25	302.01	1375.25	304.207
37.479	387.639	31.88	5125		1376.21	301.512	1376.21	302.107
37.5	400.005	31.9	5208.33		1377.17	301.256	1377.17	295.838
37.52	395.816	31.92	5333.33		1378.14	300.385	1378.14	290.715
37.541	412.65	31.94	5500		1379.1	298.219	1379.1	291.556
37.561	391.466	31.96	5516.67		1380.07	295.254	1380.07	296.294
37.581	378.096	31.98	5683.33		1381.03	292.786	1381.03	298.978
37.602	373.203	32	5800		1382	290.845	1382	299.445
37.622	356.522	32.02	6058.33		1382.96	291.081	1382.96	298.921
37.643	346.541	32.04	6266.67		1383.92	295.746	1383.92	296.718
37.663	356.674	32.06	6925		1384.89	299.875	1384.89	294.712
37.684	369.114	32.08	6758.33		1385.85	301.445	1385.85	293.44
37.704	378.564	32.1	7633.33		1386.82	300.927	1386.82	292.379
37.725	415.527	32.12	8775		1387.78	298.132	1387.78	290.788
37.745	451.058	32.14	9733.33		1388.75	293.726	1388.75	288.812
37.766	449.734	32.16	10866.7		1389.71	291.486	1389.71	287.726
37.786	438.923	32.18	12483.3		1390.67	293.6	1390.67	288.304
37.806	424.963	32.2	15541.7		1391.64	296.447	1391.64	289.204
37.827	424.501	32.22	19391.7		1392.6	296.317	1392.6	289.226
37.847	420.394	32.24	23450		1393.57	294.878	1393.57	288.945
37.868	379.648	32.26	30108.3		1394.53	293.994	1394.53	288.909
37.888	372.76	32.28	36150		1395.5	293.709	1395.5	289.038
37.909	353.091	32.3	44416.7		1396.46	293.561	1396.46	288.837
37.929	383.823	32.32	51433.3		1397.42	293.055	1397.42	287.84
37.95	399.233	32.34	58183.3		1398.39	292.564	1398.39	286.351
37.97	423.338	32.36	58991.7		1399.35	293.449	1399.35	284.874
37.99	422.403	32.38	55333.3		1400.32	295.707	1400.32	283.479
38.011	441.38	32.4	48116.7		1401.28	295.626	1401.28	282.89
38.031	443.462	32.42	42258.3		1402.24	292.654	1402.24	284.424
38.052	435.758	32.44	35250		1403.21	289.235	1403.21	284.944
38.072	392.501	32.46	29216.7		1404.17	284.349	1404.17	282.404
38.093	419.24	32.48	22783.3		1405.14	280.663	1405.14	279.637
38.113	397.725	32.5	17308.3		1406.1	279.708	1406.1	277.569
38.134	385.853	32.52	13350		1407.07	280.463	1407.07	276.185
38.154	372.501	32.54	11400		1408.03	281.883	1408.03	275.844
38.174	409.963	32.56	9258.33		1408.99	283.743	1408.99	276.695
38.195	402.184	32.58	8583.33		1409.96	286.102	1409.96	278.125
38.215	417.35	32.6	7816.67		1410.92	288.779	1410.92	279.322
38.236	401.028	32.62	7841.67		1411.89	291.289	1411.89	280.099
38.256	385.548	32.64	7150		1412.85	292.479	1412.85	280.319
38.277	365.944	32.66	7075		1413.82	291.925	1413.82	279.471
38.297	391.392	32.68	6450		1414.78	290.394	1414.78	279.014
38.318	381.723	32.7	6491.67		1415.74	288.027	1415.74	280.033
38.338	352.751	32.72	6275		1416.71	285.556	1416.71	280.745
38.358	341.247	32.74	6333.33		1417.67	282.072	1417.67	280.642
38.379	385.254	32.76	6500		1418.64	279.17	1418.64	279.7
38.399	387.522	32.78	6325		1419.6	279.248	1419.6	277.33
38.42	422.235	32.8	6650		1420.57	281.687	1420.57	273.97
38.44	440.594	32.82	6783.33		1421.53	283.197	1421.53	271.624
38.461	427.883	32.84	6566.67		1422.49	282.268	1422.49	271.37
38.481	421.037	32.86	6875		1423.46	280.869	1423.46	271.521
38.502	404.608	32.88	6491.67		1424.42	281.543	1424.42	269.951
38.522	401.126	32.9	5833.33		1425.39	283.793	1425.39	267.677
38.542	331.844	32.92	6175		1426.35	284.798	1426.35	267.083
38.563	306.191	32.94	5558.33		1427.32	284.005	1427.32	267.739
38.583	340.284	32.96	6016.67		1428.28	282.641	1428.28	268.34
38.604	328.876	32.98	5500		1429.24	281.288	1429.24	268.73
38.624	341.429	33	4925		1430.21	279.687	1430.21	268.776
38.645	355.147	33.02	5033.33		1431.17	277.528	1431.17	268.569
38.665	363.469	33.04	5050		1432.14	275.475	1432.14	268.401
38.686	398.345	33.06	5000		1433.1	274.629	1433.1	268.142
38.706	397.434	33.08	5033.33		1434.07	274.782	1434.07	267.38
38.726	420.711	33.1	5650		1435.03	275.409	1435.03	266.487
38.747	402.618	33.12	5083.33		1435.99	276.759	1435.99	265.106
38.767	398.175	33.14	5500		1436.96	277.565	1436.96	263.959
38.788	441.846	33.16	5716.67		1437.92	277.254	1437.92	264.33
38.808	444.981	33.18	6191.67		1438.89	276.609	1438.89	265.561
38.829	424.45	33.2	6925		1439.85	276.479	1439.85	266.565
38.849	400.035	33.22	7350		1440.82	276.784	1440.82	266.917
38.87	396.445	33.24	8091.67		1441.78	276.703	1441.78	266.41
38.89	388.445	33.26	9633.33		1442.74	275.634	1442.74	264.824
38.91	377.513	33.28	11650		1443.71	273.748	1443.71	262.57
38.931	407.939	33.3	13875		1444.67	271.434	1444.67	260.807
38.951	400.093	33.32	17083.3		1445.64	268.649	1445.64	259.847
38.972	409.413	33.34	20408.3		1446.6	267.772	1446.6	259.205
38.992	430.793	33.36	24316.7		1447.56	269.657	1447.56	258.497
39.013	460.403	33.38	28933.3		1448.53	271.334	1448.53	257.916
39.033	436.606	33.4	31433.3		1449.49	272.882	1449.49	258.052
39.054	386.343	33.42	29991.7		1450.46	273.977	1450.46	258.141
39.074	402.235	33.44	26108.3		1451.42	274.253	1451.42	256.802
39.094	405.319	33.46	23250		1452.39	273.707	1452.39	255.113
39.115	403.329	33.48	20566.7		1453.35	272.349	1453.35	255.723
39.135	417.026	33.5	17508.3		1454.31	270.341	1454.31	259.009
39.156	422.198	33.52	14616.7		1455.28	268.18	1455.28	261.85
39.176	456.268	33.54	11575		1456.24	266.373	1456.24	261.35
39.197	430.839	33.56	9016.67		1457.21	265.098	1457.21	258.435
39.217	449.622	33.58	7716.67		1458.17	264.513	1458.17	255.424
39.238	437.552	33.6	6750		1459.13	264.693	1459.13	251.735
39.258	391.382	33.62	6258.33		1460.1	264.67	1460.1	250.402
39.279	394.972	33.64	6458.33		1461.06	264.007	1461.06	252.804
39.299	367.126	33.66	5941.67		1462.03	263.555	1462.03	255.426
39.319	356.769	33.68	6175		1462.99	263.877	1462.99	257.654
39.34	354.448	33.7	6383.33		1463.96	264.244	1463.96	259.086
39.36	354.021	33.72	6216.67		1464.92	263.846	1464.92	259.258
39.381	368.364	33.74	5466.67		1465.88	263.008	1465.88	258.439
39.401	364.091	33.76	5175		1466.85	262.786	1466.85	257.249
39.422	390.478	33.78	5175		1467.81	263.532	1467.81	255.845
39.442	381.779	33.8	5075		1468.78	264.451	1468.78	254.353
39.463	350.42	33.82	4541.67		1469.74	264.776	1469.74	252.638
39.483	326.291	33.84	4783.33		1470.71	264.815	1470.71	251.127
39.503	317.357	33.86	4700		1471.67	265.379	1471.67	250.875
39.524	317.138	33.88	4775		1472.63	266.244	1472.63	251.615
39.544	292.238	33.9	4650		1473.6	266.28	1473.6	252.045
39.565	299.047	33.92	4383.33		1474.56	264.575	1474.56	251.622
39.585	328.977	33.94	4400		1475.53	263.129	1475.53	251.001
39.606	354.07	33.96	4200		1476.49	264.532	1476.49	250.947
39.626	367.648	33.98	4633.33		1477.46	267.4	1477.46	251.389
39.647	377.893	34	4741.67		1478.42	268.196	1478.42	252
39.667	377.627	34.02	4375		1479.38	266.893	1479.38	252.872
39.687	394.869	34.04	4566.67		1480.35	266.265	1480.35	253.765
39.708	400.177	34.06	4858.33		1481.31	266.815	1481.31	254.418
39.728	366.935	34.08	4750		1482.28	267.146	1482.28	254.118
39.749	366.368	34.1	5058.33		1483.24	266.669	1483.24	251.563
39.769	374.876	34.12	5241.67		1484.2	266.356	1484.2	249.334
39.79	357.075	34.14	5608.33		1485.17	267.368	1485.17	250.307
39.81	370.942	34.16	6041.67		1486.13	268.926	1486.13	253.519
39.831	362.058	34.18	6950		1487.1	268.492	1487.1	255.717
39.851	386.921	34.2	7725		1488.06	265.103	1488.06	255.629
39.871	380.69	34.22	8125		1489.03	261.686	1489.03	254.516
39.892	417.755	34.24	9458.33		1489.99	261.75	1489.99	253.451
39.912	421.548	34.26	10133.3		1490.95	264.502	1490.95	252.53
39.933	392.564	34.28	11725		1491.92	265.972	1491.92	252.971
39.953	411.942	34.3	13008.3		1492.88	265.549	1492.88	255.483
39.974	398.821	34.32	14775		1493.85	266.333	1493.85	257.014
39.994	366.443	34.34	16133.3		1494.81	271.281	1494.81	256.397
40.015	380.443	34.36	15991.7		1495.78	275.152	1495.78	256.299
40.035	370.469	34.38	15216.7		1496.74	275.459	1496.74	257.31
40.055	395.389	34.4	13775		1497.7	273.4	1497.7	258.395
40.076	382.681	34.42	12633.3		1498.67	269.32	1498.67	259.224
40.096	413.972	34.44	10858.3		1499.63	264.865	1499.63	259.778
40.117	453.974	34.46	9641.67		1500.6	262.791	1500.6	259.955
40.137	454.238	34.48	7950		1501.56	264.308	1501.56	259.76
40.158	457.212	34.5	6766.67		1502.53	267.902	1502.53	259.228
40.178	436.207	34.52	6158.33		1503.49	271.44	1503.49	258.02
40.199	358.879	34.54	5050		1504.45	274.354	1504.45	255.996
40.219	332.347	34.56	5158.33		1505.42	276.075	1505.42	255.04
40.239	305.235	34.58	4866.67		1506.38	276.678	1506.38	255.85
40.26	292.054	34.6	4758.33		1507.35	276.763	1507.35	257.007
40.28	291.203	34.62	4600		1508.31	276.546	1508.31	258.762
40.301	321.235	34.64	4541.67		1509.28	276.195	1509.28	260.951
40.321	370.841	34.66	4375		1510.24	274.96	1510.24	263.929
40.342	398.254	34.68	4375		1511.2	273.878	1511.2	266.712
40.362	407.166	34.7	4625		1512.17	274.326	1512.17	268.274
40.383	417.49	34.72	4200		1513.13	275.782	1513.13	268.677
40.403	403.219	34.74	4341.67		1514.1	276.598	1514.1	268.71
40.423	396.068	34.76	4108.33		1515.06	276.361	1515.06	268.937
40.444	365.606	34.78	4050		1516.03	276.5	1516.03	269.337
40.464	353.566	34.8	4016.67		1516.99	278.341	1516.99	269.5
40.485	384.676	34.82	4408.33		1517.95	281.017	1517.95	269.428
40.505	392.783	34.84	4200		1518.92	281.706	1518.92	270.058
40.526	412.569	34.86	4033.33		1519.88	279.034	1519.88	271.238
40.546	407.69	34.88	4066.67		1520.85	277.958	1520.85	271.546
40.567	440.604	34.9	3983.33		1521.81	281.73	1521.81	271.43
40.587	453.117	34.92	4208.33		1522.78	284.984	1522.78	271.326
40.607	459.424	34.94	4100		1523.74	284.398	1523.74	270.462
40.628	412.981	34.96	4366.67		1524.7	282.646	1524.7	270.104
40.648	383.455	34.98	4200		1525.67	282.735	1525.67	272.206
40.669	353.441	35	4083.33		1526.63	284.338	1526.63	276.021
40.689	371.625	35.02	4141.67		1527.6	285.641	1527.6	278.87
40.71	359.422	35.04	4016.67		1528.56	286.055	1528.56	279.829
40.73	361.58	35.06	4116.67		1529.52	285.745	1529.52	279.747
40.751	351.161	35.08	4350		1530.49	284.906	1530.49	279.226
40.771	389.287	35.1	4375		1531.45	284.545	1531.45	279.287
40.791	359.096	35.12	4225		1532.42	285.359	1532.42	281.584
40.812	357.869	35.14	4841.67		1533.38	286.5	1533.38	285.008
40.832	326.235	35.16	4550		1534.35	288.677	1534.35	286.842
40.853	346.128	35.18	4516.67		1535.31	292.901	1535.31	286.476
40.873	334.825	35.2	4700		1536.27	295.949	1536.27	285.33
40.894	357.455	35.22	4991.67		1537.24	296.564	1537.24	284.302
40.914	323.065	35.24	5383.33		1538.2	296.058	1538.2	284.036
40.935	368.133	35.26	5708.33		1539.17	294.785	1539.17	284.862
40.955	404.427	35.28	5941.67		1540.13	292.686	1540.13	286.28
40.976	406.138	35.3	6466.67		1541.1	291.261	1541.1	287.442
40.996	414.308	35.32	7258.33		1542.06	290.914	1542.06	288.15
41.016	430.657	35.34	8225		1543.02	291.124	1543.02	288.73
41.037	445.138	35.36	9825		1543.99	291.951	1543.99	289.281
41.057	450.646	35.38	11725		1544.95	293.292	1544.95	290.406
41.078	429.769	35.4	13816.7		1545.92	294.66	1545.92	292.865
41.098	401.466	35.42	16058.3		1546.88	295.876	1546.88	295.875
41.119	365.79	35.44	20133.3		1547.85	297.333	1547.85	298.19
41.139	388.916	35.46	23675		1548.81	299.305	1548.81	299.755
41.16	382.317	35.48	29008.3		1549.77	300.404	1549.77	300.616
41.18	347.221	35.5	30350		1550.74	299.292	1550.74	300.159
41.2	369.974	35.52	31683.3		1551.7	297.136	1551.7	299.533
41.221	367.97	35.54	29933.3		1552.67	295.718	1552.67	301.07
41.241	368.869	35.56	27141.7		1553.63	294.916	1553.63	304.293
41.262	364.795	35.58	24766.7		1554.59	293.76	1554.59	305.56
41.282	358.807	35.6	23550		1555.56	291.943	1555.56	304.088
41.303	364.193	35.62	22108.3		1556.52	291.891	1556.52	303.483
41.323	379.459	35.64	19783.3		1557.49	295.2	1557.49	305.262
41.344	371.844	35.66	18191.7		1558.45	298.459	1558.45	307.041
41.364	398.494	35.68	16250		1559.42	299.707	1559.42	307.222
41.384	402.611	35.7	14316.7		1560.38	299.897	1560.38	306.946
41.405	426.438	35.72	12308.3		1561.34	300.393	1561.34	307.988
41.425	410.098	35.74	11000		1562.31	301.412	1562.31	310.45
41.446	380.249	35.76	10400		1563.27	301.961	1563.27	312.857
41.466	373.049	35.78	9208.33		1564.24	301.29	1564.24	314.327
41.487	360.005	35.8	7983.33		1565.2	300.454	1565.2	315.226
41.507	383.156	35.82	7483.33		1566.16	301.441	1566.16	316.091
41.528	367.35	35.84	6266.67		1567.13	303.689	1567.13	316.79
41.548	376.925	35.86	6100		1568.09	303.365	1568.09	316.819
41.568	404.879	35.88	5066.67		1569.06	299.803	1569.06	316.058
41.589	406.949	35.9	4991.67		1570.02	296.905	1570.02	315.53
41.609	411.52	35.92	4733.33		1570.99	295.025	1570.99	315.429
41.63	394.592	35.94	4766.67		1571.95	294.429	1571.95	315.448
41.65	354.841	35.96	4225		1572.91	296.324	1572.91	315.926
41.671	365.909	35.98	4241.67		1573.88	298.64	1573.88	316.168
41.691	361.308	36	4175		1574.84	299.732	1574.84	315.192
41.712	378.044	36.02	4016.67		1575.81	299.596	1575.81	313.567
41.732	378.66	36.04	4050		1576.77	298.179	1576.77	312.647
41.752	410.49	36.06	4150		1577.74	295.495	1577.74	312.749
41.773	397.967	36.08	4366.67		1578.7	293.457	1578.7	313.272
41.793	397.727	36.1	4233.33		1579.66	294.734	1579.66	314.183
41.814	387.091	36.12	3841.67		1580.63	298.11	1580.63	315.132
41.834	377.338	36.14	3666.67		1581.59	297.96	1581.59	313.266
41.855	346.853	36.16	3866.67		1582.56	293.085	1582.56	307.295
41.875	325.69	36.18	3725		1583.52	289.926	1583.52	304.519
41.896	296.485	36.2	3733.33		1584.49	290.391	1584.49	308.215
41.916	294.263	36.22	3641.67		1585.45	289.763	1585.45	310.132
41.936	316.795	36.24	3733.33		1586.41	286.147	1586.41	307.03
41.957	324.166	36.26	3800		1587.38	282.089	1587.38	303.077
41.977	326.564	36.28	3850		1588.34	279.07	1588.34	300.683
41.998	357.392	36.3	3491.67		1589.31	276.771	1589.31	299.369
42.018	350.403	36.32	3650		1590.27	274.702	1590.27	298.073
42.039	371.545	36.34	3758.33		1591.23	272.858	1591.23	296.809
42.059	377.072	36.36	3525		1592.2	271.058	1592.2	296.453
42.08	344.8	36.38	3850		1593.16	268.81	1593.16	297.284
42.1	352.198	36.4	3491.67		1594.13	266.507	1594.13	297.927
42.12	351.228	36.42	3766.67		1595.09	266.003	1595.09	296.569
42.141	377.893	36.44	3641.67		1596.06	267.704	1596.06	293.607
42.161	380.149	36.46	3700		1597.02	267.294	1597.02	290.421
42.182	373.622	36.48	3750		1597.98	263.731	1597.98	286.368
42.202	364.911	36.5	3616.67		1598.95	259.992	1598.95	283.215
42.223	345.002	36.52	3583.33		1599.91	255.527	1599.91	282.075
42.243	373.035	36.54	3708.33		1600.88	251.403	1600.88	280.139
42.264	378.075	36.56	3558.33		1601.84	249.156	1601.84	276.041
42.284	355.58	36.58	3508.33		1602.81	247.394	1602.81	271.611
42.304	387.636	36.6	3258.33		1603.77	243.663	1603.77	268.487
42.325	407.653	36.62	3525		1604.73	238.427	1604.73	266.055
42.345	446.723	36.64	3516.67		1605.7	234.55	1605.7	262.533
42.366	440.96	36.66	3741.67		1606.66	233.238	1606.66	257.593
42.386	430.427	36.68	3583.33		1607.63	232.393	1607.63	253.452
42.407	425.683	36.7	3516.67		1608.59	229.56	1608.59	252.444
42.427	430.972	36.72	3741.67		1609.56	225.318	1609.56	253.258
42.448	435.149	36.74	3550		1610.52	221.798	1610.52	250.616
42.468	404.615	36.76	4041.67		1611.48	218.672	1611.48	242.386
42.489	372.131	36.78	4333.33		1612.45	215.322	1612.45	237.184
42.509	356.371	36.8	4375		1613.41	212.543	1613.41	239.533
42.529	351.571	36.82	4608.33		1614.38	210.232	1614.38	240.151
42.55	363.746	36.84	4841.67		1615.34	209.131	1615.34	235.761
42.57	370.606	36.86	5266.67		1616.31	207.341	1616.31	230.95
42.591	388.779	36.88	6125		1617.27	202.363	1617.27	228.898
42.611	395.604	36.9	6883.33		1618.23	195.897	1618.23	227.567
42.632	381.051	36.92	7700		1619.2	190.776	1619.2	223.634
42.652	354.648	36.94	9033.33		1620.16	187.513	1620.16	217.099
42.673	350.825	36.96	10000		1621.13	185.232	1621.13	210.779
42.693	322.615	36.98	11341.7		1622.09	183.528	1622.09	206.599
42.713	329.818	37	12908.3		1623.06	181.927	1623.06	204.259
42.734	356.942	37.02	13666.7		1624.02	179.068	1624.02	202.973
42.754	391.49	37.04	12966.7		1624.98	174.772	1624.98	202.293
42.775	428.005	37.06	11841.7		1625.95	170.184	1625.95	199.467
42.795	432.471	37.08	10433.3		1626.91	164.017	1626.91	192.677
42.816	407.634	37.1	9850		1627.88	159.2	1627.88	186.609
42.836	352.629	37.12	8841.67		1628.84	158.729	1628.84	182.571
42.857	355.219	37.14	8050		1629.81	157.308	1629.81	179.105
42.877	369.529	37.16	6591.67		1630.77	152.249	1630.77	175.843
42.897	351.664	37.18	6183.33		1631.73	146.333	1631.73	172.67
42.918	374.184	37.2	5166.67		1632.7	141.147	1632.7	169.339
42.938	358.734	37.22	4641.67		1633.66	136.939	1633.66	165.742
42.959	388.214	37.24	4333.33		1634.63	134.194	1634.63	162.074
42.979	400.897	37.26	4375		1635.59	132.9	1635.59	158.473
43	388.28	37.28	3791.67		1636.55	132.12	1636.55	154.789
43.02	365.352	37.3	3716.67		1637.52	130.999	1637.52	150.807
43.041	377.569	37.32	3816.67		1638.48	129.148	1638.48	146.793
43.061	414.24	37.34	3400		1639.45	125.874	1639.45	143.629
43.081	403.189	37.36	3966.67		1640.41	121.312	1640.41	141.594
43.102	401.401	37.38	3641.67		1641.38	117.498	1641.38	139.397
43.122	372.741	37.4	3416.67		1642.34	114.492	1642.34	136.793
43.143	337.249	37.42	3400		1643.3	111.709	1643.3	134.072
43.163	377.531	37.44	3508.33		1644.27	109.471	1644.27	131.24
43.184	383.182	37.46	3100		1645.23	106.544	1645.23	127.963
43.204	371.056	37.48	3191.67		1646.2	101.78	1646.2	123.71
43.225	377.821	37.5	3466.67		1647.16	97.2894	1647.16	119.863
43.245	401.832	37.52	3325		1648.12	95.3416	1648.12	118.171
43.265	411.65	37.54	3133.33		1649.09	95.0913	1649.09	117.643
43.286	392.186	37.56	3200		1650.05	94.1756	1650.05	115.398
43.306	396.009	37.58	3100		1651.02	91.7697	1651.02	110.677
43.327	372.986	37.6	3116.67		1651.98	88.9284	1651.98	106.453
43.347	350.203	37.62	3066.67		1652.95	86.6129	1652.95	105.724
43.368	366.599	37.64	3300		1653.91	84.8132	1653.91	107.009
43.388	352.62	37.66	3283.33		1654.88	83.528	1654.88	105.719
43.409	326.1	37.68	3041.67		1655.84	82.9316	1655.84	101.213
43.429	318.781	37.7	3075		1656.8	81.232	1656.8	97.5758
43.449	280.242	37.72	3200		1657.77	77.6372	1657.77	95.3462
43.47	278.662	37.74	3283.33		1658.73	74.5844	1658.73	93.3191
43.49	279.138	37.76	2983.33		1659.7	72.4835	1659.7	91.1191
43.511	283.79	37.78	3058.33		1660.66	70.8346	1660.66	89.2457
43.531	282.448	37.8	3141.67		1661.62	69.7144	1661.62	88.4305
43.552	318.578	37.82	2800		1662.59	68.5976	1662.59	87.6904
43.572	340.38	37.84	3166.67		1663.55	66.8343	1663.55	85.5923
43.593	369.324	37.86	3016.67		1664.52	64.5029	1664.52	82.4341
43.613	384.914	37.88	2950		1665.48	62.0819	1665.48	79.8738
43.633	394.464	37.9	2883.33		1666.44	59.9477	1666.44	78.6737
43.654	366.021	37.92	3191.67		1667.41	58.5127	1667.41	77.6005
43.674	365.851	37.94	3200		1668.37	58.184	1668.37	75.0426
43.695	350.21	37.96	2966.67		1669.34	58.4343	1669.34	71.5617
43.715	347.809	37.98	3083.33		1670.3	57.6755	1670.3	69.8234
43.736	350.371	38	3258.33		1671.27	55.6268	1671.27	70.3566
43.756	374.38	38.02	3116.67		1672.23	54.9728	1672.23	70.3719
43.777	344.977	38.04	3183.33		1673.19	57.667	1673.19	69.9104
43.797	351.97	38.06	2875		1674.16	58.0873	1674.16	68.605
43.817	343.636	38.08	3008.33		1675.12	52.7807	1675.12	65.1869
43.838	328.249	38.1	2908.33		1676.09	47.3356	1676.09	62.1824
43.858	312.772	38.12	3058.33		1677.05	44.8611	1677.05	61.3232
43.879	332.422	38.14	3216.67		1678.02	44.2267	1678.02	61.6636
43.899	337.068	38.16	3400		1678.98	43.6833	1678.98	62.2429
43.92	355.648	38.18	3108.33		1679.94	42.9896	1679.94	62.5029
43.94	358.793	38.2	3441.67		1680.91	43.1802	1680.91	61.6454
43.961	362.807	38.22	3466.67		1681.87	44.8024	1681.87	59.4582
43.981	346.445	38.24	3141.67		1682.84	46.2218	1682.84	57.2044
44.001	343.287	38.26	3100		1683.8	45.185	1683.8	56.2206
44.022	358.706	38.28	3133.33		1684.77	42.3458	1684.77	55.9532
44.042	354.413	38.3	2800		1685.73	40.6342	1685.73	54.7281
44.063	369.338	38.32	3158.33		1686.69	40.2737	1686.69	52.3766
44.083	396.524	38.34	3216.67		1687.66	39.3946	1687.66	51.6579
44.104	397.354	38.36	3166.67		1688.62	37.7434	1688.62	54.0538
44.124	410.583	38.38	3241.67		1689.59	36.1845	1689.59	55.4358
44.145	399.221	38.4	3075		1690.55	34.3563	1690.55	53.2397
44.165	381.846	38.42	3366.67		1691.52	32.9343	1691.52	50.4057
44.186	336.305	38.44	3033.33		1692.48	33.3761	1692.48	48.3821
44.206	312.023	38.46	3208.33		1693.44	34.1385	1693.44	47.0761
44.226	326.219	38.48	3433.33		1694.41	32.1998	1694.41	46.3594
44.247	304.615	38.5	3091.67		1695.37	28.3233	1695.37	46.1123
44.267	312.35	38.52	3266.67		1696.34	27.0718	1696.34	46.0272
44.288	294.019	38.54	3166.67		1697.3	30.4307	1697.3	45.9008
44.308	327.431	38.56	3358.33		1698.27	34.171	1698.27	45.4917
44.329	351.648	38.58	2983.33		1699.23	33.9386	1699.23	44.6125
44.349	343.559	38.6	3075		1700.19	31.3455	1700.19	43.4526
44.37	348.718	38.62	3508.33		1701.16	30.1713	1701.16	42.3186
44.39	341.156	38.64	3375		1702.12	30.3876	1702.12	41.2489
44.41	366.904	38.66	3175		1703.09	30.8094	1703.09	40.3948
44.431	381.016	38.68	3166.67		1704.05	31.4782	1704.05	39.6431
44.451	382.336	38.7	3158.33		1705.02	30.5762	1705.02	39.1233
44.472	376.044	38.72	2883.33		1705.98	25.9012	1705.98	39.0246
44.492	356.075	38.74	2841.67		1706.94	21.7012	1706.94	39.1135
44.513	366.396	38.76	3141.67		1707.91	22.5687	1707.91	39.5997
44.533	346.814	38.78	3366.67		1708.87	25.5002	1708.87	39.994
44.554	334.923	38.8	3250		1709.84	26.5878	1709.84	39.4654
44.574	322.576	38.82	3350		1710.8	25.708	1710.8	38.0842
44.594	324.31	38.84	3241.67		1711.76	23.9358	1711.76	36.4579
44.615	366.303	38.86	3158.33		1712.73	21.3742	1712.73	34.6397
44.635	384.69	38.88	3283.33		1713.69	19.3289	1713.69	33.4398
44.656	384.683	38.9	3175		1714.66	19.2085	1714.66	33.9342
44.676	379.839	38.92	2900		1715.62	19.8363	1715.62	35.0456
44.697	393.275	38.94	3141.67		1716.59	19.1489	1716.59	35.1832
44.717	365.068	38.96	3333.33		1717.55	17.5886	1717.55	34.4695
44.738	358.091	38.98	3450		1718.51	17.2662	1718.51	33.4483
44.758	322.089	39	3150		1719.48	18.4888	1719.48	32.2123
44.778	313.485	39.02	3158.33		1720.44	19.7763	1720.44	31.3428
44.799	327.268	39.04	3075		1721.41	20.9034	1721.41	31.3107
44.819	340.11	39.06	3175		1722.37	20.9558	1722.37	31.2821
44.84	347.834	39.08	3383.33		1723.34	18.2685	1723.34	30.0331
44.86	349.79	39.1	3208.33		1724.3	14.2513	1724.3	28.4023
44.881	362.508	39.12	3425		1725.26	12.0034	1725.26	28.7955
44.901	378.331	39.14	3525		1726.23	11.3357	1726.23	30.8444
44.922	357.559	39.16	3558.33		1727.19	11.5174	1727.19	31.2616
44.942	392.963	39.18	3508.33		1728.16	13.2305	1728.16	29.1885
44.962	396.974	39.2	3666.67		1729.12	14.422	1729.12	27.2401
44.983	429.692	39.22	3758.33		1730.09	13.464	1730.09	26.2854
45.003	426.865	39.24	3483.33		1731.05	12.0723	1731.05	25.7242
45.024	437.888	39.26	3883.33		1732.01	11.7699	1732.01	25.2338
45.044	442.841	39.28	4250		1732.98	12.1202	1732.98	24.7695
45.065	418.643	39.3	4250		1733.94	12.4203	1733.94	24.2149
45.085	396.476	39.32	4375		1734.91	12.6832	1734.91	23.7559
45.106	392.963	39.34	4700		1735.87	13.1579	1735.87	24.0694
45.126	382.249	39.36	5125		1736.83	13.809	1736.83	25.3019
45.146	390.147	39.38	5025		1737.8	14.0354	1737.8	26.0567
45.167	405.45	39.4	6350		1738.76	13.3444	1738.76	25.0549
45.187	429.315	39.42	7233.33		1739.73	11.9384	1739.73	23.1005
45.208	420.014	39.44	8500		1740.69	10.076	1740.69	22.0156
45.228	444.042	39.46	10333.3		1741.66	7.71865	1741.66	21.8764
45.249	388.814	39.48	11941.7		1742.62	7.42643	1742.62	21.3809
45.269	361.294	39.5	13350		1743.58	10.9833	1743.58	19.895
45.29	366.464	39.52	14558.3		1744.55	13.1772	1744.55	19.3459
45.31	363.571	39.54	14925		1745.51	12.9746	1745.51	21.0648
45.33	384.445	39.56	15025		1746.48	11.9055	1746.48	22.1514
45.351	363.706	39.58	13991.7		1747.44	10.1909	1747.44	20.7949
45.371	372.445	39.6	12558.3		1748.4	8.32801	1748.4	18.5814
45.392	377.559	39.62	11533.3		1749.37	6.39971	1749.37	16.5939
45.412	366.592	39.64	11433.3		1750.33	4.91781	1750.33	15.388
45.433	351.089	39.66	10466.7		1751.3	5.12874	1751.3	16.0278
45.453	293.592	39.68	8891.67		1752.26	6.90032	1752.26	18.2776
45.474	313.406	39.7	7958.33		1753.23	8.04071	1753.23	19.6579
45.494	327.613	39.72	7008.33		1754.19	7.06206	1754.19	18.4773
45.514	330.072	39.74	6366.67		1755.15	5.07585	1755.15	16.6274
45.535	352.779	39.76	5741.67		1756.12	3.73047	1756.12	17.3309
45.555	323.415	39.78	6100		1757.08	3.00435	1757.08	20.1219
45.576	332.17	39.8	6066.67		1758.05	3.4048	1758.05	20.9043
45.596	361.515	39.82	6266.67		1759.01	5.69896	1759.01	18.9634
45.617	366.044	39.84	6600		1759.98	6.74704	1759.98	17.1516
45.637	348.534	39.86	6358.33		1760.94	5.32007	1760.94	14.9521
45.658	327.723	39.88	7900		1761.9	4.23122	1761.9	13.8481
45.678	327.923	39.9	8383.33		1762.87	4.54582	1762.87	15.1586
45.699	338.741	39.92	8591.67		1763.83	5.16457	1763.83	16.7199
45.719	345.445	39.94	9125		1764.8	5.46605	1764.8	17.2337
45.739	332.021	39.96	8991.67		1765.76	5.62293	1765.76	17.1297
45.76	339.091	39.98	10358.3		1766.73	5.88027	1766.73	17.0967
45.78	368.436	40	9558.33		1767.69	6.12451	1767.69	17.07
45.801	402.03	40.02	10158.3		1768.65	6.03343	1768.65	16.3463
45.821	411.73	40.04	9091.67		1769.62	5.50117	1769.62	14.6571
45.842	431.252	40.06	8783.33		1770.58	4.85605	1770.58	13.2952
45.862	410.469	40.08	8041.67		1771.55	4.29263	1771.55	13.6968
45.883	377.711	40.1	7550		1772.51	3.90055	1772.51	14.9999
45.903	367.953	40.12	7175		1773.47	4.26693	1773.47	15.405
45.923	369.713	40.14	6525		1774.44	5.33255	1774.44	15.0696
45.944	336.883	40.16	6425		1775.4	5.29077	1775.4	14.6547
45.964	332.161	40.18	6758.33		1776.37	3.64359	1776.37	14.079
45.985	327.231	40.2	6491.67		1777.33	2.48363	1777.33	13.6408
46.005	312.147	40.22	6816.67		1778.3	2.80749	1778.3	13.4314
46.026	343.275	40.24	7650		1779.26	2.94788	1779.26	13.3772
46.046	366.974	40.26	8675		1780.22	1.16624	1780.22	13.7495
46.067	349.937	40.28	10166.7		1781.19	-0.5368	1781.19	14.3149
46.087	327.114	40.3	11116.7		1782.15	0.74359	1782.15	14.2809
46.107	344.298	40.32	13558.3		1783.12	3.87786	1783.12	13.8353
46.128	341.828	40.34	14450		1784.08	5.54717	1784.08	14.437
46.148	337.455	40.36	16950		1785.05	5.31046	1785.05	16.6166
46.169	347.655	40.38	17333.3		1786.01	4.38543	1786.01	17.3017
46.189	327.953	40.4	18525		1786.97	2.79704	1786.97	13.7145
46.21	316.52	40.42	17016.7		1787.94	1.51486	1787.94	10.2363
46.23	331.287	40.44	15783.3		1788.9	1.02051	1788.9	10.608
46.251	331.993	40.46	15133.3		1789.87	1.11094	1789.87	12.4448
46.271	322.464	40.48	15441.7		1790.83	2.06564	1790.83	12.2366
46.291	335.147	40.5	14800		1791.8	3.36611	1791.8	10.4399
46.312	372.401	40.52	13358.3		1792.76	3.37261	1792.76	9.63003
46.332	347.606	40.54	13150		1793.72	1.88268	1793.72	10.3181
46.353	365.315	40.56	12766.7		1794.69	0.51258	1794.69	10.5102
46.373	377.702	40.58	11358.3		1795.65	0.2106	1795.65	8.99541
46.394	360.683	40.6	10341.7		1796.62	0.62655	1796.62	7.60233
46.414	368.86	40.62	9041.67		1797.58	1.3672	1797.58	8.82669
46.435	338.935	40.64	8125		1798.55	2.09609	1798.55	11.6185
46.455	330.807	40.66	7558.33		1799.51	1.67466	1799.51	11.662
46.475	289.284	40.68	7575		1800.47	-0.26152	1800.47	7.83572
46.496	308.072	40.7	6475		1801.44	-1.03429	1801.44	6.67194
46.516	326.625	40.72	6083.33		1802.4	-0.17951	1802.4	10.0562
46.537	314.562	40.74	5141.67		1803.37	0.73236	1803.37	12.78
46.557	322.858	40.76	4908.33		1804.33	1.73765	1804.33	14.3602
46.578	344.953	40.78	5233.33		1805.3	2.26595	1805.3	14.6684
46.598	361.093	40.8	4691.67		1806.26	1.78206	1806.26	12.8019
46.619	375.746	40.82	4741.67		1807.22	1.0512	1807.22	10.4185
46.639	347.825	40.84	4650		1808.19	0.8512	1808.19	9.28326
46.659	337.361	40.86	5308.33		1809.15	1.11432	1809.15	9.20389
46.68	314.48	40.88	5375		1810.12	1.57194	1810.12	9.17772
46.7	328.333	40.9	5166.67		1811.08	2.05176	1811.08	8.88395
46.721	325.578	40.92	5525		1812.05	2.24243	1812.05	8.66706
46.741	328.974	40.94	5425		1813.01	1.89818	1813.01	8.77768
46.762	337.249	40.96	4950		1813.97	0.98975	1813.97	8.93968
46.782	353.597	40.98	5200		1814.94	-0.8758	1814.94	8.58083
46.803	369.247	41	4541.67		1815.9	-3.37764	1815.9	7.84564
46.823	370.741	41.02	4350		1816.87	-4.1269	1816.87	7.8585
46.843	352.765	41.04	4275		1817.83	-2.95182	1817.83	8.69921
46.864	341.576	41.06	4083.33		1818.79	-1.27498	1818.79	9.80728
46.884	331.772	41.08	4050		1819.76	1.37731	1819.76	11.5933
46.905	336.389	41.1	3800		1820.72	2.99632	1820.72	12.509
46.925	347.079	41.12	3616.67		1821.69	1.82938	1821.69	11.1755
46.946	363.261	41.14	4150		1822.65	0.07323	1822.65	9.37371
46.966	371.399	41.16	4075		1823.62	-0.34378	1823.62	8.34638
46.987	331.037	41.18	3858.33		1824.58	-0.09704	1824.58	8.02295
47.007	331.809	41.2	4058.33		1825.54	-0.1978	1825.54	8.72944
47.027	308.403	41.22	4275		1826.51	-0.45306	1826.51	10.2553
47.048	298.336	41.24	4775		1827.47	0.10462	1827.47	11.0141
47.068	289.613	41.26	5191.67		1828.44	1.85763	1828.44	10.3975
47.089	284.932	41.28	4941.67		1829.4	2.83045	1829.4	9.64976
47.109	296.552	41.3	5366.67		1830.37	1.24552	1830.37	9.85206
47.13	333.287	41.32	4683.33		1831.33	-0.9033	1831.33	9.67129
47.15	364.58	41.34	4566.67		1832.29	-1.75718	1832.29	7.28304
47.171	358.779	41.36	4366.67		1833.26	-1.69409	1833.26	4.30732
47.191	336.977	41.38	4433.33		1834.22	-1.41545	1834.22	3.26493
47.212	358.83	41.4	4066.67		1835.19	-1.13884	1835.19	3.97706
47.232	331.984	41.42	3791.67		1836.15	-1.0923	1836.15	5.16549
47.252	323.033	41.44	3716.67		1837.12	-1.2557	1837.12	6.42054
47.273	316.49	41.46	3333.33		1838.08	-1.14901	1838.08	7.46352
47.293	314.58	41.48	3533.33		1839.04	-0.4464	1839.04	8.13998
47.314	318.452	41.5	2991.67		1840.01	0.71209	1840.01	8.51769
47.334	329.977	41.52	3350		1840.97	2.16667	1840.97	8.58883
47.355	325.382	41.54	3191.67		1841.94	3.41842	1841.94	8.2733
47.375	320.392	41.56	3100		1842.9	2.70925	1842.9	7.66417
47.396	342.86	41.58	2983.33		1843.86	-0.60557	1843.86	6.61778
47.416	346.758	41.6	2958.33		1844.83	-2.36424	1844.83	6.44484
47.436	305.459	41.62	3100		1845.79	-1.2492	1845.79	8.36632
47.457	287.879	41.64	3208.33		1846.76	-0.50708	1846.76	9.33436
47.477	309.562	41.66	3000		1847.72	-1.02505	1847.72	8.42244
47.498	305.305	41.68	3233.33		1848.69	-1.34579	1848.69	7.21509
47.518	312.758	41.7	2875		1849.65	-0.50747	1849.65	6.17873
47.539	331.69	41.72	2775		1850.61	0.60508	1850.61	5.41302
47.559	330.737	41.74	3158.33		1851.58	1.24238	1851.58	4.89963
47.58	375.455	41.76	3233.33		1852.54	1.31473	1852.54	4.71108
47.6	402.256	41.78	3450		1853.51	0.85763	1853.51	5.3224
47.62	404.587	41.8	3133.33		1854.47	-0.04001	1854.47	6.60334
47.641	379.795	41.82	3025		1855.43	-1.15755	1855.43	7.11744
47.661	362.583	41.84	3016.67		1856.4	-2.39069	1856.4	5.92316
47.682	315.154	41.86	3016.67		1857.36	-3.33091	1857.36	4.43805
47.702	270.594	41.88	3425		1858.33	-3.33254	1858.33	4.37642
47.723	252.655	41.9	3566.67		1859.29	-2.87782	1859.29	5.2036
47.743	272.709	41.92	3616.67		1860.26	-3.26727	1860.26	5.97764
47.764	287.049	41.94	3850		1861.22	-4.23187	1861.22	6.61181
47.784	323.797	41.96	3733.33		1862.18	-4.01375	1862.18	6.0041
47.804	362.594	41.98	3416.67		1863.15	-2.35592	1863.15	3.93547
47.825	397.793	42	3608.33		1864.11	-0.99499	1864.11	2.19021
47.845	432.956	42.02	3366.67		1865.08	-0.56532	1865.08	1.30502
47.866	408.056	42.04	3558.33		1866.04	-0.64082	1866.04	1.51151
47.886	400.354	42.06	3716.67		1867.01	-1.15765	1867.01	3.47932
47.907	405.378	42.08	3483.33		1867.97	-1.7294	1867.97	5.88922
47.927	364.063	42.1	3250		1868.93	-1.3297	1868.93	6.44499
47.948	339.49	42.12	3025		1869.9	-0.06563	1869.9	5.37421
47.968	327.305	42.14	3050		1870.86	0.17516	1870.86	4.42004
47.988	320.326	42.16	2983.33		1871.83	-0.89959	1871.83	3.42896
48.009	327.252	42.18	3116.67		1872.79	-1.83184	1872.79	3.14775
48.029	318.373	42.2	3008.33		1873.76	-3.05264	1873.76	4.36922
48.05	313.855	42.22	2983.33		1874.72	-3.38953	1874.72	5.2454
48.07	298.774	42.24	3183.33		1875.68	-1.30179	1875.68	5.02669
48.091	316.075	42.26	3191.67		1876.65	0.76445	1876.65	4.39674
48.111	309.364	42.28	2841.67		1877.61	0.27645	1877.61	3.35677
48.132	287.627	42.3	3091.67		1878.58	-1.25643	1878.58	2.45159
48.152	258.305	42.32	2891.67		1879.54	-1.23911	1879.54	2.78231
48.172	259.839	42.34	3100		1880.51	0.21034	1880.51	3.99843
48.193	267.347	42.36	3283.33		1881.47	1.22354	1881.47	4.4114
48.213	305.063	42.38	2975		1882.43	1.09072	1882.43	3.53123
48.234	315.338	42.4	3241.67		1883.4	0.55711	1883.4	2.94406
48.254	325.098	42.42	3458.33		1884.36	0.21616	1884.36	3.993
48.275	328.811	42.44	3408.33		1885.33	0.29076	1885.33	5.64937
48.295	338.506	42.46	3075		1886.29	1.40244	1886.29	6.15018
48.316	373.266	42.48	3300		1887.26	3.23138	1887.26	5.62856
48.336	393.448	42.5	3225		1888.22	3.94554	1888.22	4.66098
48.356	398.629	42.52	3400		1889.18	3.55817	1889.18	3.2171
48.377	387.478	42.54	3650		1890.15	2.94077	1890.15	2.88144
48.397	371.266	42.56	3500		1891.11	2.0826	1891.11	4.09896
48.418	380.34	42.58	3666.67		1892.08	1.21782	1892.08	5.19633
48.438	319.828	42.6	3225		1893.04	0.33164	1893.04	5.62736
48.459	294.385	42.62	3308.33		1894.01	-0.2897	1894.01	5.58634
48.479	271.345	42.64	3791.67		1894.97	-0.33514	1894.97	5.00317
48.5	270.879	42.66	3933.33		1895.93	0.09744	1895.93	4.28083
48.52	284.042	42.68	4000		1896.9	1.1453	1896.9	3.89311
48.54	303.002	42.7	4091.67		1897.86	2.44829	1897.86	3.82793
48.561	298.688	42.72	4575		1898.83	2.01073	1898.83	4.40664
48.581	295.681	42.74	4841.67		1899.79	-1.17256	1899.79	5.95676
48.602	288.865	42.76	5275		1900.75	-2.22715	1900.75	6.88176
48.622	292.207	42.78	6125		1901.72	2.51256	1901.72	6.42516
48.643	289.569	42.8	6900		1902.68	6.09552	1902.68	5.68892
48.663	327.937	42.82	7141.67		1903.65	4.62173	1903.65	4.94401
48.684	338.965	42.84	7758.33		1904.61	1.67832	1904.61	4.49887
48.704	346.166	42.86	8925		1905.58	-0.20203	1905.58	4.95391
48.724	339.485	42.88	10833.3		1906.54	-1.00378	1906.54	5.64833
48.745	322.772	42.9	12333.3		1907.5	-0.96058	1907.5	5.61314
48.765	279.697	42.92	14008.3		1908.47	-0.49689	1908.47	4.66793
48.786	279.091	42.94	15350		1909.43	-0.22142	1909.43	2.56533
48.806	263.522	42.96	16483.3		1910.4	-0.29386	1910.4	-0.33645
48.827	277.671	42.98	16975		1911.36	-0.56245	1911.36	-1.69913
48.847	298.988	43	16816.7		1912.33	-0.92445	1912.33	0.44762
48.868	294.515	43.02	17075		1913.29	-1.14554	1913.29	3.87868
48.888	302.392	43.04	18191.7		1914.25	-0.97249	1914.25	4.55842
48.909	326.841	43.06	18516.7		1915.22	-0.61847	1915.22	3.01684
48.929	325.991	43.08	17458.3		1916.18	-0.27598	1916.18	3.05168
48.949	330.191	43.1	15166.7		1917.15	0.17583	1917.15	4.84426
48.97	318.956	43.12	13075		1918.11	0.38509	1918.11	5.24486
48.99	344.848	43.14	11908.3		1919.08	0.42389	1919.08	3.54983
49.011	335.541	43.16	11483.3		1920.04	-0.02931	1920.04	2.58201
49.031	326.844	43.18	11266.7		1921	-1.65295	1921	3.58754
49.052	337.886	43.2	11041.7		1921.97	-3.13001	1921.97	4.46396
49.072	322.51	43.22	10000		1922.93	-3.27518	1922.93	3.74635
49.093	297.133	43.24	9441.67		1923.9	-2.52127	1923.9	2.29126
49.113	317.851	43.26	10316.7		1924.86	-1.40763	1924.86	0.84583
49.133	308	43.28	9825		1925.82	-0.13353	1925.82	-0.37673
49.154	303.963	43.3	9908.33		1926.79	0.52996	1926.79	-0.05672
49.174	293.951	43.32	9366.67		1927.75	0.37196	1927.75	2.15038
49.195	296.734	43.34	8475		1928.72	0.15342	1928.72	3.70148
49.215	291.55	43.36	7741.67		1929.68	0.32417	1929.68	4.3929
49.236	287.224	43.38	7708.33		1930.64	0.43901	1930.64	4.36928
49.256	305.408	43.4	7133.33		1931.61	0.25687	1931.61	2.95728
49.277	301.152	43.42	7000		1932.57	-0.10378	1932.57	1.50947
49.297	276.242	43.44	6100		1933.54	-1.08228	1933.54	0.65125
49.317	306.38	43.46	5833.33		1934.5	-2.05513	1934.5	0.36159
49.338	328.697	43.48	4875		1935.47	-1.88281	1935.47	1.15046
49.358	341.487	43.5	4483.33		1936.43	-0.83836	1936.43	2.43627
49.379	348.487	43.52	4200		1937.39	0.1006	1937.39	2.61206
49.399	362.424	43.54	4108.33		1938.36	0.57231	1938.36	1.5069
49.42	374.928	43.56	3616.67		1939.32	0.59574	1939.32	0.8721
49.44	370.49	43.58	3433.33		1940.29	0.21387	1940.29	1.79637
49.461	350.261	43.6	3333.33		1941.25	-0.16917	1941.25	2.86947
49.481	330.907	43.62	3100		1942.22	-0.20423	1942.22	2.11356
49.501	325.592	43.64	3133.33		1943.18	0.06141	1943.18	0.4976
49.522	314.203	43.66	3275		1944.14	0.72817	1944.14	0.74933
49.542	326.068	43.68	3283.33		1945.11	1.6769	1945.11	2.44237
49.563	305.674	43.7	3058.33		1946.07	2.72793	1946.07	2.99095
49.583	283.434	43.72	3141.67		1947.04	4.03856	1947.04	2.34587
49.604	307.737	43.74	2966.67		1948	4.06781	1948	1.8245
49.624	280.781	43.76	2866.67		1948.97	2.00885	1948.97	1.61531
49.645	283.112	43.78	2825		1949.93	0.1637	1949.93	1.62188
49.665	271.03	43.8	2800		1950.89	0.05596	1950.89	1.86687
49.685	289.669	43.82	3133.33		1951.86	0.35938	1951.86	2.29633
49.706	328.093	43.84	2991.67		1952.82	-0.49146	1952.82	3.04347
49.726	343.667	43.86	3133.33		1953.79	-1.94834	1953.79	3.84701
49.747	369.524	43.88	3033.33		1954.75	-2.49451	1954.75	3.59419
49.767	365.671	43.9	2925		1955.71	-2.10532	1955.71	2.02113
49.788	338.662	43.92	3066.67		1956.68	-2.19979	1956.68	1.06956
49.808	364.501	43.94	3108.33		1957.64	-3.4804	1957.64	1.1993
49.829	336.837	43.96	2825		1958.61	-3.89539	1958.61	1.27872
49.849	330.434	43.98	3041.67		1959.57	-2.85316	1959.57	1.20962
49.869	324.441	44	2800		1960.54	-1.53537	1960.54	1.20687
49.89	328.114	44.02	2833.33		1961.5	-0.14321	1961.5	0.96458
49.91	335.382	44.04	2925		1962.46	0.85145	1962.46	0.98118
49.931	351.156	44.06	2850		1963.43	1.01971	1963.43	2.57996
49.951	358.249	44.08	2958.33		1964.39	0.8402	1964.39	4.19462
49.972	338.862	44.1	2800		1965.36	1.11447	1965.36	3.04896
49.992	309.128	44.12	2716.67		1966.32	1.76523	1966.32	-0.04342
50.013	320.597	44.14	2758.33		1967.29	1.9208	1967.29	-1.6187
50.033	311.054	44.16	2641.67		1968.25	1.24329	1968.25	-0.74541
50.053	326.308	44.18	2550		1969.21	0.50732	1969.21	0.09451
50.074	352.9	44.2	2683.33		1970.18	0.35182	1970.18	-0.71432
50.094	354.14	44.22	2725		1971.14	0.18418	1971.14	-1.77983
50.115	352.182	44.24	2516.67		1972.11	-0.96745	1972.11	-1.68204
50.135	323.485	44.26	2941.67		1973.07	-2.2061	1973.07	-1.03679
50.156	312.242	44.28	2775		1974.04	-1.71968	1974.04	-0.84699
50.176	284.907	44.3	2758.33		1975	-0.42135	1975	-0.9172
50.197	294.678	44.32	2783.33		1975.96	-1.14758	1975.96	-0.41677
50.217	306.655	44.34	2725		1976.93	-3.57329	1976.93	0.57699
50.237	295.83	44.36	3058.33		1977.89	-4.12869	1977.89	1.0373
50.258	339.716	44.38	2633.33		1978.86	-1.80062	1978.86	0.65138
50.278	329.438	44.4	2783.33		1979.82	0.14624	1979.82	0.15518
50.299	318.501	44.42	2733.33		1980.79	-0.64102	1980.79	0.06657
50.319	316.946	44.44	2758.33		1981.75	-2.12373	1981.75	-0.02087
50.34	293.718	44.46	2833.33		1982.71	-1.23945	1982.71	-0.79609
50.36	304.536	44.48	2783.33		1983.68	1.27388	1983.68	-1.86277
50.381	307.648	44.5	2841.67		1984.64	2.07661	1984.64	-1.36401
50.401	348.261	44.52	2691.67		1985.61	0.8195	1985.61	0.89356
50.422	349.72	44.54	2833.33		1986.57	-0.16932	1986.57	2.69075
50.442	357.83	44.56	2775		1987.54	-0.90584	1987.54	4.39434
50.462	359.352	44.58	2700		1988.5	-0.73092	1988.5	4.4325
50.483	319.079	44.6	2583.33		1989.46	1.23382	1989.46	1.47991
50.503	314.606	44.62	2925		1990.43	2.71981	1990.43	-0.68892
50.524	320.597	44.64	2700		1991.39	2.2549	1991.39	-0.12572
50.544	309.713	44.66	2758.33		1992.36	1.0252	1992.36	1.36514
50.565	313.958	44.68	2658.33		1993.32	-0.18849	1993.32	2.71511
50.585	304.343	44.7	2800		1994.29	-1.1773	1994.29	3.57678
50.606	311.347	44.72	2950		1995.25	-1.21255	1995.25	3.13637
50.626	297.396	44.74	2716.67		1996.21	-0.29585	1996.21	1.6146
50.646	292.809	44.76	2816.67		1997.18	0.0925	1997.18	0.40004
50.667	285.149	44.78	2750		1998.14	-0.48096	1998.14	-0.57406
50.687	281.83	44.8	2891.67		1999.11	-0.90794	1999.11	-0.85693
50.708	297.734	44.82	2966.67		2000.07	-0.88781	2000.07	0.48833
50.728	311.96	44.84	2758.33		2001.03	-1.09128	2001.03	1.16291
50.749	319.012	44.86	2808.33		2002	-1.99388	2002	-0.3662
50.769	335.005	44.88	2758.33		2002.96	-2.6182	2002.96	-1.91523
50.79	308.531	44.9	3025		2003.93	-2.37725	2003.93	-1.81433
50.81	312.907	44.92	2766.67		2004.89	-1.47079	2004.89	-0.89146
50.83	316.543	44.94	2941.67		2005.86	0.25462	2005.86	-0.18473
[truncated: 2,253 more rows]

## Sheet: Fig. 2
Fig. 2h			Fig. 2i
X-axis	Y-axis		X-axis	Y-axis	X-axis	Y-axis	X-axis	Y-axis
Sb	10.32		63.0913	0.00191	0.01133	90.2406	0.99345	643.856
S	24.32		28.6726	0.00581	0.05168	105.475	0.96423	378.658
N	4.39		18.762	0.00694	0.08039	110.248	0.91504	276.174
O	7.46		14.1774	0.00763	0.11559	114.057	0.87378	244.48
C	53.51		11.4777	0.0077	0.15061	116.613	0.83774	227.465
			9.63267	0.00805	0.18561	118.909	0.80234	215.873
			8.64575	0.00782	0.22046	120.757	0.76718	206.982
			7.75678	0.00498	0.25535	122.492	0.75048	203.5
			6.83057	0.00653	0.2903	124.033	0.71555	198.453
			6.08144	0.0042	0.32531	125.813	0.6806	193.663
			5.46281	0.00551	0.36025	127.297	0.64552	190.126
			4.94078	0.00267	0.39511	128.839	0.61057	186.728
			4.00189	0.03495	0.4301	130.325	0.57544	184.162
			3.69975	0.45245	0.46513	132.156	0.54041	182.286
			3.46724	0.09234	0.50023	133.898	0.48767	168.47
					0.53518	135.988	0.47167	146.674
					0.57015	138.627	0.43559	134.927
					0.60513	141.662	0.38135	131.448
					0.64012	145.249	0.34614	130.009
					0.67507	149.43	0.31128	128.64
					0.71003	154.589	0.29545	127.997
					0.74497	161.229	0.26064	126.547
					0.77989	169.418	0.22574	125.116
					0.81488	180.149	0.19078	123.754
					0.84969	194.456	0.1553	120.852
					0.88424	215.107	0.12022	117.737
					0.91884	247.012	0.08527	114.165
					0.95245	303.788	0.05029	109.153
					0.98756	506.925
					0.99345	643.856

## Sheet: Fig. 3
Fig. 3a									Fig. 3b								Fig. 3c									Fig. 3d				Fig. 3e
X-axis	Y-axis	Y-axis	Y-axis	Y-axis	Y-axis	Y-axis	Y-axis		X-axis	Y-axis	Y-axis	Y-axis	Y-axis	Y-axis	Y-axis		X-axis	Y-axis	Y-axis	Y-axis	Y-axis	Y-axis	Y-axis	Y-axis		X-axis	Y-axis	Y-axis		X-axis	Y-axis	Y-axis	Y-axis
541.98	11965.2	12062.7	12115.7	12062.7	12062.7	12062.7	12115.7		404.03	11578.8	11527.3	11554.5	11562.1	11527.3	11589.3		171.98	2039.96	1975.34	1975.37	1975.45	1979.61	1975.34	1979.75		30292.4	0.00484	0.00482		0	0.09756	0.12757	0.02182
541.93	11997.3	12062.4	12126	12062.4	12062.4	12062.4	12126		403.98	11770.5	11527.2	11556.1	11563.5	11527.2	11592.4		171.93	1952.85	1975.26	1975.29	1975.39	1980.21	1975.26	1980.37		30301.9	0.00336	0.00423		0.03068	0.09902	0.12552	0.02083
541.88	12194.9	12062.1	12138.1	12062.1	12062.1	12062.1	12138.1		403.93	11682.2	11527.1	11557.7	11564.9	11527.1	11595.5		171.88	1911.66	1975.17	1975.2	1975.33	1980.89	1975.17	1981.08		30311.9	0.00254	0.0032		0.06136	0.10271	0.11992	0.01799
541.83	12205.6	12061.7	12152.3	12061.7	12061.7	12061.7	12152.3		403.88	11616.7	11526.9	11559.3	11566.4	11526.9	11598.8		171.83	1957.8	1975.07	1975.1	1975.26	1981.66	1975.06	1981.89		30321.5	0.00183	0.00229		0.09204	0.10708	0.11246	0.01359
541.78	12275	12061.4	12168.8	12061.4	12061.4	12061.4	12168.8		403.83	11479.5	11526.8	11560.9	11568.1	11526.8	11602.2		171.78	2032.65	1974.96	1974.99	1975.19	1982.53	1974.95	1982.82		30331.5	0.00103	0.00139		0.12272	0.11051	0.10583	0.00834
541.73	12265.4	12060.9	12188	12060.9	12060.9	12060.9	12188		403.78	11460.1	11526.7	11562.6	11569.9	11526.7	11605.8		171.73	2052.96	1974.84	1974.88	1975.12	1983.53	1974.83	1983.87		30341.7	0.000291537	0.00095188		0.1534	0.11195	0.10307	0.00476
541.68	12222.2	12060.5	12210.1	12060.5	12060.5	12060.5	12210.1		403.73	11451.6	11526.6	11564.2	11571.8	11526.6	11609.4		171.68	2039.73	1974.71	1974.76	1975.06	1984.67	1974.71	1985.08		30351.8	-0.000177991	3.39315e-05		0.18408	0.11126	0.10601	0.00817
541.63	12363.6	12060	12235.6	12060	12060	12060	12235.6		403.68	11417.1	11526.5	11565.8	11573.8	11526.4	11613.3		171.63	1955.2	1974.59	1974.64	1975	1985.96	1974.58	1986.44		30361.6	-0.000576978	-0.000231821		0.21476	0.10917	0.11402	0.01386
541.58	12224.2	12059.5	12264.8	12059.5	12059.5	12059.5	12264.8		403.63	11537.1	11526.4	11567.5	11576.1	11526.3	11617.4		171.58	1929.3	1974.45	1974.51	1974.96	1987.41	1974.45	1987.99		30371.7	-0.000800662	-0.000531094		0.24544	0.10712	0.12449	0.01897
541.53	12135	12058.9	12298	12058.9	12058.9	12058.9	12298		403.58	11523.2	11526.3	11569.2	11578.5	11526.2	11621.6		171.53	1982.3	1974.32	1974.38	1974.93	1989.05	1974.31	1989.75		30381.7	-0.000753562	-0.000788628		0.27612	0.10675	0.13444	0.02265
541.48	12144.5	12058.4	12335.8	12058.4	12058.4	12058.4	12335.8		403.53	11565.6	11526.3	11570.9	11581.1	11526.1	11626.2		171.48	2012.61	1974.18	1974.25	1974.91	1990.9	1974.18	1991.72		30391.6	-0.000510528	-0.000643878		0.3068	0.10903	0.14155	0.02444
541.43	12262.9	12057.8	12378.4	12057.8	12057.8	12057.8	12378.4		403.48	11678.8	11526.2	11572.6	11584	11525.9	11631		171.43	2066.85	1974.05	1974.12	1974.92	1992.96	1974.04	1993.94		30401.6	0.000142773	7.49988e-05		0.33748	0.11371	0.14457	0.02409
541.38	12407.6	12057.1	12426.3	12057.1	12057.1	12057.1	12426.3		403.43	11547.2	11526.1	11574.4	11587.1	11525.7	11636.2		171.38	2078	1973.91	1974	1974.96	1995.26	1973.9	1996.43		30411.6	0.00136	0.00113		0.36816	0.11947	0.14333	0.02155
541.33	12487.4	12056.3	12479.9	12056.3	12056.3	12056.3	12479.9		403.38	11399	11526	11576.2	11590.6	11525.5	11641.7		171.33	2084.08	1973.77	1973.87	1975.02	1997.82	1973.76	1999.2		30421.6	0.00342	0.00303		0.39884	0.12468	0.1389	0.01707
541.28	12566.2	12055.4	12539.5	12055.4	12055.4	12055.4	12539.5		403.33	11516.1	11525.9	11578.1	11594.4	11525.3	11647.8		171.28	2071.86	1973.62	1973.72	1975.11	2000.64	1973.6	2002.27		30431.7	0.00672	0.00597		0.42951	0.12805	0.13353	0.0113
541.23	12544	12054.4	12605.6	12054.4	12054.4	12054.4	12605.6		403.28	11647.3	11525.9	11580.1	11598.6	11525.1	11654.3		171.23	2045.55	1973.46	1973.57	1975.22	2003.75	1973.44	2005.68		30441.7	0.01196	0.01101		0.46019	0.12917	0.13041	0.00661
541.18	12622.6	12053.3	12678.5	12053.3	12053.3	12053.3	12678.5		403.23	11551.7	11525.9	11582.1	11603.3	11524.9	11661.5		171.18	2079.97	1973.29	1973.42	1975.38	2007.17	1973.27	2009.45		30451.7	0.0208	0.01869		0.49087	0.12859	0.13253	0.00936
541.13	12864.2	12052.1	12758.6	12052.1	12052.1	12052.1	12758.6		403.18	11491.2	11525.8	11584.3	11608.4	11524.6	11669.3		171.13	2053.68	1973.12	1973.27	1975.6	2010.92	1973.1	2013.61		30461.7	0.03697	0.03503		0.52155	0.12774	0.14104	0.01625
541.08	12633	12050.8	12846.1	12050.8	12050.8	12050.8	12846.1		403.13	11625.5	11525.8	11586.5	11614.2	11524.3	11677.9		171.08	2030.63	1972.95	1973.11	1975.88	2015.03	1972.93	2018.19		30471.5	0.07293	0.07119		0.55223	0.12845	0.15448	0.023
541.03	12551.8	12049.3	12941.3	12049.3	12049.3	12049.3	12941.3		403.08	11620.5	11525.8	11588.7	11620.6	11523.9	11687.4		171.03	2039.75	1972.77	1972.95	1976.21	2019.51	1972.75	2023.2		30471.9	0.07436	0.07284		0.58291	0.13213	0.16986	0.02824
540.98	12986.2	12047.7	13044.3	12047.7	12047.7	12047.7	13044.3		403.03	11786.3	11525.7	11591.1	11627.9	11523.4	11698		170.98	2043.69	1972.58	1972.77	1976.62	2024.36	1972.55	2028.69		30472.2	0.07581	0.07442		0.61359	0.13894	0.18409	0.03122
540.93	13113.9	12046	13155.3	12046	12046	12046	13155.3		402.98	11861.9	11525.7	11593.7	11636.1	11522.9	11709.7		170.93	1995.56	1972.37	1972.59	1977.11	2029.62	1972.34	2034.67		30472.4	0.07715	0.07602		0.64427	0.14791	0.19489	0.03145
540.88	13281.3	12044	13274.1	12044	12044	12044	13274.1		402.93	11701.3	11525.7	11596.4	11645.4	11522.3	11722.9		170.88	2029.67	1972.16	1972.4	1977.7	2035.3	1972.13	2041.18		30472.5	0.07867	0.07719		0.67495	0.15766	0.20113	0.0287
540.83	13576.5	12041.9	13400.7	12041.9	12041.9	12041.9	13400.7		402.88	11757.9	11525.8	11599.3	11656	11521.7	11737.7		170.83	2086.97	1971.95	1972.21	1978.4	2041.42	1971.91	2048.26		30472.9	0.08036	0.0792		0.70563	0.1675	0.2031	0.02314
540.78	13658.3	12039.7	13535	12039.7	12039.7	12039.7	13535		402.83	11726.9	11525.9	11602.5	11668	11521.1	11754.3		170.78	2077.37	1971.73	1972.02	1979.23	2047.99	1971.68	2055.92		30473.1	0.08222	0.08123		0.73631	0.17819	0.20268	0.01559
540.73	13759.3	12037.2	13676.7	12037.2	12037.2	12037.2	13676.7		402.78	11823.4	11526	11605.8	11681.8	11520.3	11773		170.73	2082.57	1971.51	1971.83	1980.22	2055.03	1971.46	2064.21		30473.3	0.08328	0.08259		0.76699	0.1921	0.20331	0.0098
540.68	13826	12034.5	13825.3	12034.5	12034.5	12034.5	13825.3		402.73	11989	11526.2	11609.4	11697.5	11519.5	11794.1		170.68	2065.03	1971.29	1971.64	1981.37	2062.54	1971.23	2073.15		30473.6	0.08533	0.08491		0.79767	0.21252	0.20925	0.01502
540.63	13878.9	12031.6	13980.2	12031.6	12031.6	12031.6	13980.2		402.68	12006.9	11526.4	11613.4	11715.4	11518.6	11817.9		170.63	2046.34	1971.06	1971.45	1982.7	2070.53	1970.99	2082.76		30473.8	0.08667	0.08597		0.82835	0.24203	0.22396	0.02633
540.58	13992.2	12028.5	14140.8	12028.5	12028.5	12028.5	14140.8		402.63	12074.6	11526.6	11617.6	11735.8	11517.7	11844.7		170.58	2125.2	1970.82	1971.24	1984.23	2079	1970.74	2093.05		30474.1	0.08871	0.08818		0.85903	0.28104	0.24826	0.03819
540.53	14137.3	12025.2	14306.3	12025.2	12025.2	12025.2	14306.3		402.58	12109.7	11526.8	11622.3	11759	11516.6	11874.9		170.53	2108.66	1970.56	1971.03	1985.97	2087.93	1970.47	2104.06		30474.4	0.0904	0.0906		0.88971	0.32756	0.28017	0.04874
540.48	14534.1	12021.6	14475.7	12021.6	12021.6	12021.6	14475.7		402.53	12116.8	11527	11627.5	11785.4	11515.5	11908.9		170.48	2090.8	1970.29	1970.8	1987.97	2097.34	1970.2	2115.81		30474.5	0.092	0.09202		0.92039	0.37802	0.31623	0.05681
540.43	14720.5	12017.8	14648.1	12017.8	12017.8	12017.8	14648.1		402.48	11986.3	11527.2	11633.2	11815.2	11514.2	11947.1		170.43	2129.37	1970.01	1970.58	1990.24	2107.22	1969.91	2128.32		30474.8	0.09443	0.09426		0.95107	0.42821	0.35295	0.06154
540.38	14731.8	12013.7	14822.3	12013.7	12013.7	12013.7	14822.3		402.43	11949.6	11527.4	11639.5	11848.7	11512.9	11989.8		170.38	2106.58	1969.72	1970.34	1992.81	2117.55	1969.6	2141.6		30475.1	0.09657	0.09691		0.98175	0.47404	0.38764	0.06238
540.33	14862.1	12009.3	14997	12009.3	12009.3	12009.3	14997		402.38	12109.6	11527.7	11646.7	11886.3	11511.5	12037.6		170.33	2129.53	1969.4	1970.08	1995.7	2128.3	1969.27	2155.67		30475.4	0.0983	0.09869		1.01243	0.51213	0.41888	0.05913
540.28	14985.8	12004.8	15170.8	12004.8	12004.8	12004.8	15170.9		402.33	12307.4	11527.9	11654.7	11928.2	11510	12090.7		170.28	2102.58	1969.06	1969.81	1998.94	2139.47	1968.92	2170.52		30475.6	0.10095	0.10104		1.04311	0.54033	0.44674	0.05204
540.23	15291.5	12000	15342.5	12000	12000	12000	15342.5		402.28	12289.6	11528	11663.7	11974.6	11508.4	12149.5		170.23	2104.34	1968.71	1969.53	2002.58	2151.03	1968.55	2186.19		30475.9	0.10294	0.10367		1.07379	0.55827	0.47283	0.04192
540.18	15568.8	11995	15510.5	11995	11995	11995	15510.5		402.23	12225.4	11528.1	11673.9	12025.7	11506.7	12214.3		170.18	2168.97	1968.34	1969.24	2006.64	2162.94	1968.16	2202.67		30476.1	0.10486	0.10601		1.10447	0.56785	0.50012	0.03054
540.13	15916.2	11989.8	15673.3	11989.8	11989.8	11989.8	15673.3		402.18	12413	11528.1	11685.5	12081.3	11504.8	12285.3		170.13	2275.24	1967.94	1968.92	2011.14	2175.16	1967.74	2219.95		30476.4	0.10769	0.10867		1.13515	0.57352	0.53225	0.02231
540.08	16037.6	11984.3	15829.4	11984.3	11984.3	11984.3	15829.4		402.13	12531.9	11528	11698.7	12141.6	11502.8	12362.7		170.08	2251.91	1967.5	1968.58	2016.13	2187.66	1967.28	2238.03		30476.6	0.10999	0.11166		1.16583	0.58205	0.57245	0.02456
540.03	16001.2	11978.7	15977.2	11978.7	11978.7	11978.7	15977.2		402.08	12421	11527.7	11713.8	12206.3	11500.7	12446.5		170.03	2169.5	1967.05	1968.22	2021.65	2200.4	1966.8	2256.92		30476.9	0.11293	0.11489		1.1965	0.60108	0.62243	0.03515
539.98	16169.3	11972.8	16115.2	11972.8	11972.8	11972.8	16115.2		402.03	12451.1	11527.4	11731.1	12275.1	11498.4	12536.8		169.98	2174.09	1966.56	1967.85	2027.74	2213.32	1966.29	2276.6		30477.1	0.11498	0.11667		1.22718	0.63645	0.68163	0.04714
539.93	16490.3	11966.8	16242.1	11966.8	11966.8	11966.8	16242.1		401.98	12646.5	11526.9	11750.9	12347.5	11495.9	12633.4		169.93	2280.57	1966.05	1967.45	2034.42	2226.37	1965.74	2297.05		30477.3	0.11702	0.11924		1.25786	0.68958	0.74735	0.05728
539.88	16553.6	11960.6	16356.4	11960.6	11960.6	11960.6	16356.4		401.93	12611.4	11526.2	11773.7	12422.8	11493.3	12736		169.88	2292.07	1965.5	1967.04	2041.74	2239.49	1965.17	2318.28		30477.7	0.12072	0.12352		1.28854	0.75684	0.8153	0.06418
539.83	16477	11954.3	16457	11954.3	11954.3	11954.3	16457		401.88	12727.5	11525.4	11799.8	12500.2	11490.5	12844.3		169.83	2315.04	1964.93	1966.6	2049.74	2252.63	1964.55	2340.24		30477.8	0.12379	0.12631		1.31922	0.83108	0.88041	0.06728
539.78	16637.6	11947.8	16542.6	11947.8	11947.8	11947.8	16542.6		401.83	12957.8	11524.3	11829.6	12578.8	11487.5	12957.7		169.78	2307.51	1964.32	1966.14	2058.44	2265.71	1963.9	2362.91		30478.1	0.12638	0.12943		1.3499	0.90375	0.93749	0.06663
539.73	16723.4	11941.2	16612.3	11941.2	11941.2	11941.2	16612.3		401.78	12952.5	11523.1	11863.8	12657.5	11484.3	13075.7		169.73	2386.57	1963.68	1965.67	2067.9	2278.68	1963.22	2386.27		30478.4	0.12945	0.13322		1.38058	0.96651	0.98174	0.06294
539.68	16703.4	11934.5	16665.3	11934.5	11934.6	11934.5	16665.3		401.73	13189.1	11521.6	11902.8	12734.9	11480.9	13197.6		169.68	2534.31	1963	1965.17	2078.13	2291.46	1962.49	2410.27		30478.6	0.13252	0.1367		1.41126	1.01218	1.00908	0.05756
539.63	16666.7	11927.8	16700.9	11927.8	11927.8	11927.8	16700.9		401.68	13369.1	11520	11947.2	12810	11477.3	13322.5		169.63	2459.85	1962.28	1964.64	2089.16	2303.96	1961.72	2434.88		30478.9	0.13619	0.1409		1.44194	1.03516	1.0164	0.0523
539.58	16715.4	11921	16718.7	11921	11921	11921	16718.7		401.63	13458.7	11518.1	11997.4	12881.1	11473.4	13449.8		169.58	2422.87	1961.53	1964.1	2101.04	2316.13	1960.91	2460.07		30479.1	0.1392	0.144		1.47262	1.03173	1.00178	0.04898
539.53	16691.6	11914.2	16718.5	11914.2	11914.3	11914.2	16718.5		401.58	13481.7	11516	12054.1	12946.9	11469.4	13578.4		169.53	2519.56	1960.75	1963.54	2113.78	2327.91	1960.07	2485.78		30479.4	0.14256	0.14806		1.5033	1.00015	0.96452	0.0483
539.48	16803.9	11907.5	16700.2	11907.5	11907.5	11907.5	16700.2		401.53	13506.3	11513.8	12117.7	13006.1	11465	13707.5		169.48	2534.98	1959.94	1962.97	2127.4	2339.2	1959.18	2511.97		30479.6	0.14599	0.1521		1.53398	0.94071	0.90527	0.04915
539.43	16654	11900.8	16663.9	11900.8	11900.8	11900.8	16663.9		401.48	13830.3	11511.3	12188.6	13057.3	11460.5	13836.3		169.43	2521.53	1959.07	1962.37	2141.91	2349.92	1958.24	2538.56		30479.9	0.14956	0.1562		1.56466	0.85569	0.82595	0.04937
539.38	16589.8	11894.1	16609.9	11894.1	11894.1	11894.1	16610		401.43	13964.9	11508.6	12267.2	13099.3	11455.6	13963.8		169.38	2602.94	1958.16	1961.74	2157.31	2360	1957.23	2565.5		30480.1	0.15313	0.16027		1.59534	0.74925	0.72982	0.04696
539.33	16536	11887.5	16539	11887.5	11887.5	11887.5	16539		401.38	14052.4	11505.7	12353.6	13131.2	11450.6	14089.3		169.33	2630.37	1957.2	1961.08	2173.61	2369.37	1956.18	2592.72		30480.4	0.15737	0.16578		1.62602	0.62746	0.62143	0.04063
539.28	16578.7	11881	16451.6	11881	11881	11881	16451.7		401.33	14160.8	11502.7	12447.9	13151.9	11445.3	14212		169.28	2541.2	1956.21	1960.42	2190.83	2377.98	1955.08	2620.19		30480.5	0.16076	0.16955		1.6567	0.49848	0.50695	0.03
539.23	16309.5	11874.5	16348.9	11874.5	11874.5	11874.5	16348.9		401.28	14296.4	11499.5	12549.9	13161.1	11439.7	14331.1		169.23	2660.07	1955.19	1959.75	2208.95	2385.78	1953.95	2647.82		30480.9	0.1658	0.17525		1.68738	0.37397	0.395	0.01587
539.18	15944.4	11868.2	16231.8	11868.2	11868.2	11868.2	16231.8		401.23	14316.8	11496.2	12659.4	13158.3	11433.9	14446.1		169.18	2757.35	1954.14	1959.09	2227.97	2392.69	1952.77	2675.56		30481.1	0.17082	0.18174		1.71806	0.27321	0.29922	0.0091
539.13	15761.3	11862	16101.5	11862	11862.1	11862	16101.5		401.18	14447.5	11492.7	12775.6	13143.5	11427.9	14556.1		169.13	2661.5	1953.05	1958.42	2247.84	2398.67	1951.55	2703.32		30481.3	0.17517	0.18629		1.74874	0.22784	0.24194	0.02623
539.08	15723.9	11856	15959.3	11856	11856	11856	15959.4		401.13	14738	11489.2	12897.7	13116.9	11421.6	14660.6		169.08	2691.37	1951.95	1957.76	2268.56	2403.67	1950.3	2731.03		30481.6	0.1801	0.19261		1.77942	0.25293	0.24312	0.04617
539.03	15608.3	11850.1	15806.8	11850.1	11850.1	11850.1	15806.8		401.08	14878.7	11485.6	13024.7	13079	11415.2	14759		169.03	2833.4	1950.83	1957.11	2290.07	2407.65	1949.01	2758.62		30481.9	0.18478	0.1986		1.8101	0.31418	0.28894	0.06458
538.98	15452.7	11844.4	15645.2	11844.4	11844.4	11844.4	15645.3		401.03	14938.8	11482.1	13155.1	13030.5	11408.5	14850.6		168.98	2904.14	1949.68	1956.48	2312.33	2410.57	1947.69	2786		30482.1	0.19034	0.20469		1.84078	0.37741	0.34887	0.07937
538.93	15470.9	11838.8	15476.2	11838.8	11838.9	11838.8	15476.3		400.98	15083	11478.5	13287.2	12972.3	11401.7	14934.6		168.93	2980.66	1948.51	1955.86	2335.27	2412.41	1946.32	2813.08		30482.4	0.19667	0.21263		1.87146	0.42749	0.40424	0.08903
538.88	15451.3	11833.5	15301.3	11833.5	11833.6	11833.5	15301.4		400.93	15078.3	11475	13419.1	12905.6	11394.7	15010.3		168.88	2962.54	1947.32	1955.26	2358.82	2413.13	1944.92	2839.77		30482.5	0.20065	0.21792		1.90214	0.45892	0.44667	0.09297
538.83	15176.4	11828.4	15122.1	11828.4	11828.5	11828.4	15122.2		400.88	15040.6	11471.6	13548.8	12831.6	11387.6	15077		168.83	2872.36	1946.1	1954.69	2382.9	2412.72	1943.47	2866		30482.9	0.20738	0.22644		1.93282	0.47062	0.47273	0.09208
538.78	14959.8	11823.5	14940.1	11823.5	11823.6	11823.5	14940.2		400.83	15161.7	11468.4	13674	12751.8	11380.3	15133.6		168.78	2796.64	1944.87	1954.14	2407.43	2411.18	1941.99	2891.67		30483	0.21242	0.23255		1.9635	0.46395	0.48157	0.08974
538.73	14855.4	11818.8	14756.7	11818.9	11819	11818.8	14756.8		400.78	15204.6	11465.4	13792.3	12667.5	11373	15179.3		168.73	2840.52	1943.64	1953.64	2432.33	2408.51	1940.47	2916.7		30483.4	0.2196	0.24153		1.99418	0.44189	0.47393	0.09237
538.68	14755.5	11814.4	14573.3	11814.4	11814.6	11814.4	14573.5		400.73	15261.5	11462.6	13901.5	12580.2	11365.6	15213.2		168.68	2960.09	1942.37	1953.17	2457.46	2404.71	1938.91	2940.99		30483.5	0.22521	0.24892		2.02485	0.4084	0.45167	0.1065
538.63	14590.8	11810.2	14391.3	11810.2	11810.4	11810.2	14391.5		400.68	15350.2	11460.2	13999.2	12491.2	11358.1	15234.5		168.63	2971.62	1941.09	1952.74	2482.72	2399.8	1937.3	2964.45		30483.9	0.2337	0.25973		2.05553	0.36794	0.41737	0.13308
538.58	14279.4	11806.2	14211.8	11806.2	11806.4	11806.2	14212.1		400.63	15332.1	11458.2	14083.2	12401.8	11350.6	15242.1		168.58	2889.24	1939.81	1952.36	2508	2393.81	1935.66	2987		30484.1	0.24032	0.26825		2.08621	0.32494	0.37414	0.16777
538.53	14137.6	11802.4	14036.1	11802.4	11802.7	11802.4	14036.3		400.58	15282	11456.7	14151.7	12313.2	11343.1	15235.5		168.53	2900.82	1938.51	1952.04	2533.16	2386.75	1933.97	3008.55		30484.4	0.24907	0.27944		2.11689	0.28325	0.32534	0.20502
538.48	14013.9	11798.8	13865	11798.8	11799.1	11798.8	13865.3		400.53	15177.7	11455.8	14202.9	12226.5	11335.6	15214		168.48	3065.18	1937.21	1951.78	2558.08	2378.67	1932.24	3029.01		30484.6	0.25602	0.28809		2.14757	0.24548	0.27437	0.23981
538.43	13673.9	11795.5	13699.5	11795.5	11795.8	11795.5	13699.8		400.48	15115.4	11455.6	14235.5	12142.6	11328.1	15177.5		168.43	3077.84	1935.9	1951.6	2582.63	2369.62	1930.48	3048.31		30484.8	0.2631	0.2973		2.17825	0.21259	0.2245	0.26782
538.38	13430.4	11792.3	13540.2	11792.3	11792.6	11792.3	13540.6		400.43	15158.8	11456.2	14248.8	12062.2	11320.8	15125.7		168.38	3047.08	1934.62	1951.52	2606.67	2359.66	1928.7	3066.38		30485.1	0.27487	0.31259		2.20893	0.18376	0.17866	0.28548
538.33	13281.5	11789.3	13388	11789.3	11789.7	11789.3	13388.4		400.38	15011.9	11457.8	14242.2	11985.9	11313.5	15058.8		168.33	3069.12	1933.36	1951.55	2630.09	2348.86	1926.9	3083.15		30485.3	0.28177	0.32229		2.23961	0.15708	0.13937	0.2902
538.28	13258.1	11786.5	13243.2	11786.6	11787	11786.5	13243.7		400.33	14900.5	11460.5	14215.7	11914.1	11306.4	14977.5		168.28	3041.17	1932.15	1951.72	2652.73	2337.27	1925.1	3098.57		30485.6	0.29316	0.33781		2.27029	0.13047	0.10841	0.2807
538.23	13162.3	11784	13106.2	11784	11784.6	11784	13106.8		400.28	14683.6	11464.4	14169.7	11847.1	11299.4	14882.5		168.23	3163.5	1930.97	1952.02	2674.46	2324.96	1923.29	3112.55		30485.9	0.30298	0.3508		2.30097	0.1027	0.08636	0.25761
538.18	13033.4	11781.7	12977.3	11781.7	11782.3	11781.7	12978		400.23	14588.6	11469.7	14105.3	11785	11292.5	14775.1		168.18	3201.34	1929.82	1952.46	2695.11	2311.97	1921.44	3125.03		30486.1	0.31299	0.36392		2.33165	0.07412	0.07199	0.22472
538.13	12961.8	11779.5	12856.6	11779.5	11780.2	11779.5	12857.4		400.18	14741.8	11476.8	14023.6	11727.8	11285.7	14656.8		168.13	3220.75	1928.7	1953.04	2714.55	2298.39	1919.58	3135.95		30486.4	0.32601	0.38129		2.36233	0.04795	0.06242	0.19189
538.08	12804.3	11777.5	12744.2	11777.6	11778.4	11777.5	12745.1		400.13	14606.8	11485.7	13926.5	11675.5	11279.1	14529.4		168.08	3209.59	1927.62	1953.79	2732.66	2284.28	1917.69	3145.28		30486.6	0.33626	0.39502		2.39301	0.03543	0.05468	0.17886
538.03	12635.7	11775.7	12640.1	11775.8	11776.7	11775.7	12641.1		400.08	14246.6	11496.9	13815.7	11627.9	11272.8	14395.1		168.03	3271.49	1926.61	1954.73	2749.31	2269.73	1915.8	3152.98		30486.8	0.34829	0.4112		2.42369	0.04745	0.04723	0.20566
537.98	12577	11774.1	12544	11774.2	11775.2	11774.1	12545.1		400.03	13965	11510.7	13693.6	11584.8	11266.6	14255.9		167.98	3252.95	1925.66	1955.87	2764.39	2254.81	1913.9	3159.03		30487	0.36077	0.42796		2.45437	0.06867	0.04037	0.26856
537.93	12503.8	11772.7	12455.8	11772.7	11773.9	11772.7	12457.1		399.98	13960.6	11527.3	13562.4	11545.9	11260.6	14114.5		167.93	3113.31	1924.76	1957.23	2777.77	2239.59	1911.98	3163.41		30487.4	0.3769	0.4498		2.48505	0.08796	0.03605	0.35035
537.88	12480.1	11771.4	12375.3	11771.4	11772.8	11771.4	12376.8		399.93	13925.6	11547.3	13424.5	11510.8	11254.7	13973.1		167.88	3139.99	1923.95	1958.82	2789.37	2224.15	1910.06	3166.11		30487.6	0.39322	0.47193		2.51573	0.10163	0.03635	0.43772
537.83	12294.9	11770.2	12302.1	11770.3	11771.9	11770.2	12303.8		399.88	13827.3	11570.9	13282.2	11479.3	11249.1	13834.3		167.83	3021.48	1923.22	1960.67	2799.09	2208.56	1908.13	3167.15		30487.9	0.40789	0.49109		2.54641	0.10824	0.04096	0.52201
537.78	12085.5	11769.2	12235.8	11769.2	11771	11769.2	12237.8		399.83	13830.4	11598.9	13137.9	11451	11243.6	13700.5		167.78	3016.3	1922.57	1962.79	2806.85	2192.88	1906.19	3166.53		30488.1	0.42573	0.51467		2.57709	0.10743	0.04736	0.59703
537.73	12055	11768.2	12176.1	11768.3	11770.3	11768.2	12178.3		399.78	13573	11631.6	12993.6	11425.6	11238.3	13574.2		167.73	3103.22	1922.02	1965.2	2812.58	2177.18	1904.24	3164.27		30488.4	0.4404	0.53409		2.60777	0.09967	0.05316	0.65821
537.68	12139.2	11767.4	12122.6	11767.5	11769.8	11767.4	12125		399.73	13531.1	11669.7	12851.3	11402.8	11233.2	13457.4		167.68	3164.46	1921.57	1967.94	2816.24	2161.53	1902.28	3160.43		30488.6	0.45623	0.55437		2.63845	0.0861	0.05687	0.70232
537.63	12087.1	11766.6	12074.7	11766.7	11769.3	11766.6	12077.5		399.68	13383	11713.7	12712.6	11382.3	11228.2	13352.3		167.63	3140.04	1921.24	1971.03	2817.78	2145.98	1900.32	3155.07		30488.9	0.47808	0.58231		2.66913	0.06846	0.05773	0.72735
537.58	11810	11765.9	12032.2	11766	11769	11765.9	12035.4		399.63	13193.3	11764.2	12578.9	11363.8	11223.3	13260.4		167.58	3054.95	1921.04	1974.49	2817.19	2130.61	1898.36	3148.25		30489	0.49356	0.60193		2.69981	0.04904	0.05556	0.73259
537.53	11785.4	11765.3	11994.5	11765.4	11768.8	11765.3	11998.2		399.58	13085.7	11821.8	12451.4	11347	11218.4	13183.3		167.53	2984.36	1920.99	1978.38	2814.47	2115.47	1896.41	3140.06		30489.3	0.51438	0.62773		2.73049	0.03101	0.05054	0.71847
537.48	11773.9	11764.7	11961.4	11764.9	11768.7	11764.7	11965.5		399.53	13368.3	11887.1	12331	11331.8	11213.7	13122.4		167.48	3065.36	1921.09	1982.72	2809.62	2100.61	1894.48	3130.61		30489.6	0.53929	0.65895		2.76117	0.02038	0.04323	0.68652
537.43	11748.5	11764.3	11932.3	11764.5	11768.7	11764.3	11936.9		399.48	13451.1	11960.6	12218.3	11317.9	11209.1	13078.6		167.43	3107.42	1921.38	1987.56	2802.67	2086.08	1892.56	3120		30489.9	0.56539	0.68994		2.79184	0.02287	0.03444	0.63917
537.38	11827.4	11763.8	11906.9	11764.1	11768.9	11763.8	11912.1		399.43	13169.1	12042.7	12113.5	11305.1	11204.5	13052.4		167.38	3123.38	1921.85	1992.92	2793.65	2071.91	1890.66	3108.36		30490.1	0.58772	0.7156		2.82252	0.02975	0.02529	0.57956
537.33	11794.4	11763.5	11884.8	11763.7	11769.1	11763.5	11890.7		399.38	13071	12133.8	12017	11293.2	11199.9	13044.2		167.33	3190.22	1922.51	1998.86	2782.61	2058.13	1888.76	3095.81		30490.4	0.61164	0.74258		2.8532	0.03351	0.0175	0.51128
537.28	11781.1	11763.1	11865.6	11763.4	11769.5	11763.1	11872.3		399.33	13081.3	12234.1	11928.5	11282.2	11195.3	13054.1		167.28	3127.34	1923.38	2005.41	2769.61	2044.78	1886.88	3082.52		30490.6	0.63795	0.77061		2.88388	0.03217	0.01391	0.43815
537.23	11918.6	11762.9	11849.1	11763.2	11770	11762.9	11856.6		399.28	13108.5	12343.4	11848	11271.8	11190.8	13081.7		167.23	3132.45	1924.46	2012.6	2754.71	2031.85	1885	3068.63		30490.9	0.66258	0.79602		2.91456	0.02568	0.01578	0.36396
537.18	11992	11762.6	11834.9	11763	11770.7	11762.6	11843.3		399.23	13314.2	12461.6	11775	11262.1	11186.2	13126.4		167.18	3118.56	1925.77	2020.52	2738.01	2019.39	1883.12	3054.32		30491	0.68657	0.82084		2.94524	0.01569	0.01967	0.29236
537.13	11821	11762.4	11822.8	11762.8	11771.4	11762.4	11832.3		399.18	13495.6	12588.3	11709.2	11252.8	11181.5	13187.2		167.13	3132.29	1927.33	2029.2	2719.61	2007.4	1881.25	3039.8		30491.3	0.7153	0.84873		2.97592	0.01163	0.02277	0.22673
537.08	11876.4	11762.1	11812.4	11762.6	11772.3	11762.1	11823.1		399.13	13627.1	12722.5	11650	11243.9	11176.9	13262.7		167.08	3060.33	1929.15	2038.74	2699.63	1995.89	1879.39	3025.25		30491.6	0.75316	0.8828		3.0066	0.02455	0.02409	0.17031
537.03	11793.2	11761.9	11803.6	11762.5	11773.3	11761.9	11815.6		399.08	13510.5	12863.3	11596.9	11235.3	11172.1	13351.3		167.03	3013.79	1931.27	2049.19	2678.17	1984.89	1877.53	3010.92		30491.8	0.78297	0.90819		3.03728	0.04161	0.02342	0.12643
536.98	11660.5	11761.7	11796.2	11762.4	11774.5	11761.7	11809.5		399.03	13419.8	13009.3	11549.3	11227	11167.2	13451.1		166.98	2976.67	1933.7	2060.64	2655.37	1974.38	1875.69	2997.01		30492.1	0.81491	0.93311		3.06796	0.05791	0.02094	0.09833
536.93	11794	11761.5	11789.9	11762.3	11775.8	11761.5	11804.8		398.98	13468.1	13158.8	11506.6	11218.8	11162.2	13559.7		166.93	2998.81	1936.45	2073.16	2631.35	1964.36	1873.84	2983.78		30492.3	0.84162	0.95244		3.09864	0.07135	0.0171	0.08675
536.88	11843.8	11761.3	11784.6	11762.2	11777.3	11761.3	11801.3		398.93	13602.8	13309.8	11468.3	11210.8	11157.1	13674.7		166.88	2922.2	1939.55	2086.88	2606.25	1954.83	1872.01	2971.48		30492.6	0.87774	0.97795		3.12932	0.08044	0.01266	0.0865
536.83	11707.5	11761.1	11780.1	11762.1	11778.9	11761.1	11798.8		398.88	13714.4	13460.2	11433.9	11202.9	11151.9	13793.3		166.83	2958.91	1943.04	2101.91	2580.23	1945.8	1870.2	2960.38		30492.9	0.91407	0.9998		3.16	0.08417	0.00906	0.08989
536.78	11594.8	11760.9	11776.3	11762	11780.8	11760.9	11797.3		398.83	13831.6	13607.5	11403	11195.1	11146.5	13912.5		166.78	3013.95	1946.94	2118.35	2553.4	1937.24	1868.39	2950.77		30493	0.93777	1.01337		3.19068	0.08207	0.00859	0.09196
536.73	11690.2	11760.7	11773.2	11761.9	11782.8	11760.7	11796.5		398.78	13897.8	13749.1	11375	11187.3	11141	14029.4		166.73	2888.48	1951.27	2136.35	2525.93	1929.15	1866.58	2942.93		30493.4	0.97545	1.03292		3.22136	0.0742	0.01125	0.09079
536.68	11784.2	11760.5	11770.6	11761.8	11785.1	11760.5	11796.6		398.73	13857	13882.3	11349.6	11179.5	11135.3	14140.8		166.68	3000.25	1956.06	2156.05	2497.94	1921.49	1864.78	2937.19		30493.7	1.00382	1.04552		3.25204	0.06119	0.01454	0.08619
536.63	11970.7	11760.2	11768.4	11761.8	11787.7	11760.2	11797.4		398.68	13982.2	14004.6	11326.4	11171.7	11129.5	14243.7		166.63	2998.27	1961.34	2177.63	2469.57	1914.27	1862.98	2933.86		30493.8	1.03351	1.05694		3.28272	0.0443	0.01709	0.07885
536.58	11822.9	11760	11766.5	11761.8	11790.5	11760	11798.8		398.63	14102.2	14113.3	11305.1	11163.9	11123.5	14335.3		166.58	2937.18	1967.15	2201.26	2440.95	1907.45	1861.18	2933.28		30494.1	1.06961	1.06887		3.3134	0.02596	0.01836	0.07004
536.53	11753	11759.8	11765	11761.8	11793.7	11759.8	11800.9		398.58	14171	14206.1	11285.5	11156.1	11117.4	14412.8		166.53	2934.61	1973.53	2227.18	2412.24	1901.03	1859.37	2935.85		30494.4	1.09664	1.07683		3.34408	0.01542	0.0182	0.06143
536.48	11716.5	11759.6	11763.7	11761.9	11797.2	11759.6	11803.6		398.53	14428.7	14280.9	11267.3	11148.3	11111.3	14473.9		166.48	2924.21	1980.51	2255.61	2383.53	1894.97	1857.56	2941.94		30494.6	1.12539	1.08302		3.37476	0.02738	0.01663	0.05498
536.43	11725.4	11759.4	11762.7	11762	11801.1	11759.4	11806.9		398.48	14544.7	14335.8	11250.4	11140.6	11105.1	14516.6		166.43	2843.09	1988.13	2286.8	2354.93	1889.24	1855.72	2951.94		30494.9	1.14801	1.08687		3.40544	0.04495	0.01386	0.05218
536.38	12029.8	11759.2	11761.7	11762.1	11805.3	11759.2	11810.8		398.43	14467.5	14369.6	11234.5	11132.9	11098.8	14539.4		166.38	2849.5	1996.43	2321.05	2326.56	1883.81	1853.85	2966.31		30495	1.16801	1.08928		3.43612	0.06036	0.01022	0.05294
536.33	11899.2	11758.9	11761	11762.2	11810	11758.9	11815.3		398.38	14480.5	14381.2	11219.6	11125.2	11092.4	14541		166.33	3028.27	2005.44	2358.71	2298.51	1878.65	1851.93	2985.53		30495.4	1.19423	1.09084		3.4668	0.0716	0.00626	0.05547
536.28	11662.3	11758.7	11760.3	11762.4	11815.1	11758.7	11820.4		398.33	14517.9	14370.3	11205.5	11117.5	11086.1	14521.1		166.28	3074.57	2015.23	2400.15	2270.86	1873.73	1849.96	3010.11		30495.5	1.21696	1.09107		3.49748	0.07774	0.00345	0.05747
536.23	11883.7	11758.4	11759.7	11762.6	11820.8	11758.4	11826.2		398.28	14586.5	14337	11192.1	11109.9	11079.7	14479.6		166.23	3033.01	2025.86	2445.81	2243.71	1869.03	1847.92	3040.63		30495.8	1.23514	1.08961		3.52816	0.07853	0.00502	0.05716
536.18	11903.4	11758.2	11759.1	11762.9	11827	11758.2	11832.7		398.23	14630.2	14282	11179.4	11102.3	11073.3	14417.1		166.18	3125.76	2037.37	2496.18	2217.11	1864.51	1845.82	3077.71		30496.1	1.25542	1.08773		3.55884	0.07433	0.00829	0.05341
536.13	11766.1	11757.9	11758.6	11763.2	11833.7	11757.9	11839.8		398.18	14505.6	14206.5	11167.4	11094.9	11067.1	14334.6		166.13	3112.61	2049.83	2551.8	2191.13	1860.14	1843.63	3122.03		30496.4	1.27445	1.08353		3.58952	0.0661	0.01111	0.0458
536.08	11891.4	11757.6	11758.2	11763.6	11841.2	11757.6	11847.7		398.13	14459.6	14111.9	11155.9	11087.6	11060.9	14233.7		166.08	3043.39	2063.31	2613.31	2165.81	1855.88	1841.33	3174.33		30496.6	1.28891	1.07987		3.62019	0.05565	0.01302	0.03456
536.03	11937.6	11757.3	11757.8	11764	11849.3	11757.3	11856.4		398.08	14305.2	14000.4	11145	11080.5	11054.8	14116.2		166.03	3163.02	2077.9	2681.41	2141.19	1851.71	1838.91	3235.47		30496.8	1.30282	1.07586		3.65087	0.04584	0.01385	0.02088
535.98	11783.8	11757	11757.3	11764.5	11858.1	11757	11866		398.03	14109.1	13874.1	11134.7	11073.5	11048.9	13984.4		165.98	3383.36	2093.68	2756.89	2117.3	1847.6	1836.37	3306.37		30497.1	1.31572	1.06981		3.68155	0.04075	0.01358	0.01145
535.93	11759.2	11756.7	11756.9	11765.1	11867.7	11756.7	11876.4		397.98	14036.4	13735.6	11124.8	11066.7	11043.2	13840.7		165.93	3408.05	2110.75	2840.67	2094.18	1843.51	1833.68	3388.06		30497.4	1.32929	1.06378		3.71223	0.04302	0.01229	0.0224
535.88	11876.9	11756.3	11756.5	11765.8	11878.2	11756.3	11887.8		397.93	13924.3	13587.5	11115.5	11060.1	11037.6	13687.8		165.88	3510.77	2129.22	2933.73	2071.82	1839.43	1830.84	3481.67		30497.6	1.33915	1.0582		3.74291	0.05036	0.01016	0.04006
535.83	11908.4	11755.9	11756.1	11766.5	11889.6	11755.9	11900.3		397.88	13745.4	13432.5	11106.6	11053.7	11032.3	13528.2		165.83	3655.74	2149.2	3037.15	2050.22	1835.3	1827.82	3588.41		30497.9	1.34775	1.05185		3.77359	0.05857	0.00746	0.05748
535.78	11859.2	11755.5	11755.7	11767.4	11901.9	11755.5	11913.9		397.83	13610.2	13273.3	11098.2	11047.6	11027.2	13364.7		165.78	3756.05	2170.81	3152.12	2029.37	1831.09	1824.59	3709.62		30498.1	1.35553	1.04562		3.80427	0.06475	0.0046	0.07286
535.73	11873.5	11755.1	11755.2	11768.4	11915.4	11755.1	11928.7		397.78	13529.3	13112.3	11090.3	11041.7	11022.4	13199.6		165.73	3919.53	2194.21	3279.9	2009.26	1826.78	1821.14	3846.72		30498.4	1.36189	1.03881		3.83495	0.06741	0.00261	0.08519
535.68	11903.6	11754.7	11754.8	11769.5	11929.9	11754.7	11944.7		397.73	13033.7	12952	11082.8	11036.1	11017.8	13035.4		165.68	4138.53	2219.57	3421.8	1989.86	1822.34	1817.46	4001.18		30498.6	1.36574	1.03294		3.86563	0.06593	0.00358	0.09398
535.63	11830.5	11754.2	11754.3	11770.7	11945.6	11754.2	11962.2		397.68	12617.1	12794.5	11075.8	11030.8	11013.5	12874.1		165.63	4361.46	2247.06	3579.07	1971.16	1817.73	1813.53	4174.44		30498.8	1.36854	1.02818		3.89631	0.06033	0.00576	0.09928
535.58	11868	11753.7	11753.7	11772.1	11962.6	11753.7	11981		397.63	12576	12641.6	11069.3	11025.8	11009.5	12717.6		165.58	4535.23	2276.91	3752.85	1953.12	1812.95	1809.33	4367.85		30499.1	1.37174	1.02186		3.92699	0.05112	0.00763	0.10166
535.53	12071.3	11753.1	11753.1	11773.6	11980.9	11753.1	12001.5		397.58	12551	12494.8	11063.2	11021	11005.8	12567.4		165.53	4665.95	2309.34	3943.99	1935.71	1807.96	1804.85	4582.45		30499.3	1.37066	1.01624		3.95767	0.03919	0.00884	0.10224
535.48	12184.1	11752.5	11752.5	11775.4	12000.7	11752.5	12023.6		397.53	12452.7	12355.4	11057.4	11016.6	11002.4	12424.8		165.48	4786.26	2344.63	4152.77	1918.89	1802.74	1800.07	4818.81		30499.6	1.37073	1.01231		3.98835	0.02576	0.00929	0.10242
535.43	12084.8	11751.9	11751.9	11777.3	12022	11751.9	12047.5		397.48	12297.5	12224.3	11052.1	11012.5	10999.2	12290.5		165.43	4997.88	2383.08	4378.69	1902.63	1797.28	1795	5076.68		30499.8	1.36841	1.00672		4.01903	0.01292	0.00898	0.10349
535.38	12070.9	11751.2	11751.2	11779.5	12045	11751.2	12073.2		397.43	12097.6	12102.2	11047.2	11008.6	10996.4	12165.3		165.38	5300.74	2425.05	4619.97	1886.91	1791.59	1789.64	5354.6		30500.2	1.36346	1.00184		4.04971	0.0091	0.00798	0.10612
535.33	12010.9	11750.5	11750.5	11781.9	12069.6	11750.5	12101		397.38	11905.8	11989.4	11042.6	11005.1	10993.8	12049.5		165.33	5632.47	2470.94	4873.12	1871.68	1785.64	1783.99	5649.42		30500.3	1.35944	0.9988		4.08039	0.01794	0.00642	0.11009
535.28	12054.1	11749.7	11749.7	11784.5	12096.1	11749.7	12131		397.33	11913.2	11886	11038.4	11001.8	10991.5	11943.1		165.28	5968.7	2521.17	5132.4	1856.92	1779.44	1778.04	5955.82		30500.6	1.35233	0.99389		4.11107	0.02669	0.00447	0.11433
535.23	12360.6	11748.8	11748.8	11787.5	12124.5	11748.8	12163.2		397.28	11786.4	11791.8	11034.4	10998.9	10989.5	11846.2		165.23	6236.52	2576.25	5389.53	1842.59	1772.99	1771.8	6265.96		30500.9	1.34416	0.9905		4.14175	0.03264	0.00239	0.11749
535.18	12519.1	11748	11748	11790.7	12155	11748	12197.8		397.23	11479.1	11706.8	11030.7	10996.1	10987.6	11758.4		165.18	6402.39	2636.77	5633.51	1828.69	1766.31	1765.3	6569.37		30501.1	1.3371	0.98763		4.17243	0.03523	0.00107	0.11828
535.13	12385.1	11747	11747	11794.4	12187.6	11747	12234.9		397.18	11371.5	11630.3	11027.3	10993.7	10986	11679.2		165.13	6661.83	2703.37	5851.13	1815.17	1759.41	1758.56	6853.41		30501.4	1.32755	0.98486		4.20311	0.0345	0.00239	0.11587
535.08	12261.8	11746	11746	11798.4	12222.4	11746	12274.8		397.13	11479.7	11562	11024.1	10991.4	10984.6	11608.3		165.08	6864.9	2776.79	6027.99	1802.04	1752.3	1751.58	7104.36		30501.5	1.31982	0.98257		4.23379	0.03091	0.00403	0.10992
535.03	12280.7	11744.9	11744.9	11802.8	12259.6	11744.9	12317.5		397.08	11480.1	11501.2	11021	10989.4	10983.3	11545		165.03	7018.19	2857.83	6150.44	1789.25	1744.99	1744.39	7309.34		30501.9	1.30722	0.97977		4.26447	0.02549	0.0053	0.10077
534.98	12426.6	11743.7	11743.7	11807.7	12299.2	11743.7	12363.2		397.03	11277.7	11447.3	11018.2	10987.6	10982.2	11488.6		164.98	7130.31	2947.43	6207.78	1776.79	1737.5	1737	7458.49		30502.1	1.29838	0.97791		4.29515	0.02011	0.00608	0.08937
534.93	12529.6	11742.5	11742.5	11813	12341.5	11742.5	12412		396.98	11010.5	11399.7	11015.4	10985.9	10981.2	11438.6		164.93	7249.81	3046.62	6194.31	1764.63	1729.84	1729.42	7547.14		30502.4	1.28722	0.97607		4.32583	0.01785	0.00634	0.07742
534.88	12547	11741.2	11741.2	11819	12386.4	11741.2	12464.2		396.93	11080.1	11357.8	11012.9	10984.5	10980.4	11394.4		164.88	7335.59	3156.59	6110.57	1752.75	1722.01	1721.66	7576.92		30502.6	1.2757	0.97397		4.35651	0.02065	0.00609	0.06733
534.83	12625.2	11739.8	11739.8	11825.5	12434.1	11739.8	12519.8		396.88	11213.5	11321	11010.4	10983.2	10979.7	11355.3		164.83	7462.04	3278.63	5963.2	1741.1	1714.01	1713.72	7555.78		30502.9	1.2608	0.97233		4.38719	0.0262	0.0054	0.06173
534.78	12603.2	11738.3	11738.3	11832.7	12484.7	11738.3	12579.1		396.83	11199.4	11288.6	11008	10982.1	10979	11320.7		164.78	7444.12	3414.25	5763.58	1729.67	1705.85	1705.61	7496.52		30503.1	1.25003	0.97115		4.41786	0.03165	0.00436	0.06183
534.73	12525.1	11736.8	11736.8	11840.6	12538.3	11736.8	12642.1		396.78	11323.9	11260.3	11005.8	10981.1	10978.5	11290.1		164.73	7247.4	3565.1	5525.63	1718.41	1697.51	1697.31	7414.72		30503.3	1.24071	0.96978		4.44854	0.03542	0.0031	0.06618
534.68	12759.1	11735.1	11735.1	11849.2	12594.9	11735.1	12709		396.73	11248.2	11235.4	11003.6	10980.3	10978.1	11263.1		164.68	7160.85	3733.03	5263.68	1707.28	1689	1688.83	7326.49		30503.6	1.22893	0.96868		4.47922	0.03679	0.00181	0.07189
534.63	12933.9	11733.4	11733.4	11858.7	12654.7	11733.4	12780		396.68	11029.2	11213.5	11001.5	10979.5	10977.7	11239.1		164.63	7173.73	3920.1	4990.66	1696.27	1680.31	1680.17	7246.83		30503.8	1.21743	0.96786		4.5099	0.03548	0.000991065	0.07648
534.58	12732	11731.5	11731.5	11869	12717.7	11731.5	12855.3		396.63	10950.3	11194.3	10999.5	10978.9	10977.4	11217.9		164.58	7176.98	4128.57	4717.15	1685.35	1671.44	1671.33	7188.52		30504	1.20696	0.9672		4.54058	0.03156	0.00154	0.07849
534.53	12873.3	11729.6	11729.6	11880.4	12784.1	11729.6	12934.9		396.58	10961	11177.2	10997.5	10978.3	10977.1	11198.9		164.53	7163.28	4360.84	4450.99	1674.47	1662.38	1662.29	7161.8		30504.4	1.19143	0.96642		4.57126	0.0254	0.00246	0.07734
534.48	13079.8	11727.5	11727.5	11892.7	12853.8	11727.5	13019		396.53	11032.4	11162.2	10995.6	10977.8	10976.8	11182		164.48	7071.96	4619.42	4197.49	1663.59	1653.11	1653.04	7174.5		30504.6	1.18188	0.96594		4.60194	0.01757	0.0032	0.07312
534.43	13031	11725.3	11725.3	11906.2	12926.8	11725.3	13107.8		396.48	11081.2	11148.8	10993.8	10977.4	10976.6	11166.8		164.43	7142.1	4906.9	3959.81	1652.68	1643.62	1643.56	7232.33		30504.9	1.17155	0.96576		4.63262	0.00897	0.00365	0.06651
534.38	13124.5	11723	11723	11920.9	13003.3	11723	13201.2		396.43	11122.2	11136.9	10992	10977.1	10976.4	11153.2		164.38	7303.33	5225.68	3739.48	1641.7	1633.89	1633.84	7339.23		30505.1	1.16045	0.96544		4.6633	0.00391	0.00378	0.05859
534.33	13141.8	11720.6	11720.6	11936.9	13083.1	11720.6	13299.5		396.38	11038.8	11126.2	10990.4	10976.8	10976.2	11140.9		164.33	7543.11	5577.78	3536.82	1630.61	1623.88	1623.84	7497.57		30505.4	1.15198	0.96531		4.69398	0.01072	0.00362	0.05085
534.28	13434.1	11718	11718	11954.3	13166.2	11718	13402.6		396.33	10871.5	11116.6	10988.7	10976.4	10976	11129.7		164.28	7971.05	5964.54	3351.41	1619.39	1613.61	1613.58	7708.21		30505.6	1.14145	0.96515		4.72466	0.01824	0.0032	0.04488
534.23	13665.1	11715.3	11715.2	11973.2	13252.6	11715.2	13510.6		396.28	10861.9	11108	10987.2	10976.2	10975.9	11119.6		164.23	8341.93	6386.01	3182.35	1608.04	1603.09	1603.06	7970.3		30505.8	1.1327	0.96504		4.75534	0.02434	0.00261	0.04182
534.18	13600.8	11712.4	11712.4	11993.7	13342.2	11712.4	13623.6		396.23	11098.5	11100.2	10985.7	10975.9	10975.7	11110.5		164.18	8548.78	6840.3	3028.46	1596.55	1592.32	1592.29	8280.73		30506.1	1.12246	0.96528		4.78602	0.02855	0.00191	0.04156
534.13	13696.7	11709.4	11709.3	12015.8	13434.8	11709.3	13741.5		396.18	11147.2	11093.1	10984.4	10975.8	10975.6	11102.1		164.13	8658.6	7322.7	2888.45	1584.91	1581.3	1581.28	8633.52		30506.4	1.11397	0.96628		4.8167	0.03068	0.00123	0.04282
534.08	13767.2	11706.1	11706	12039.8	13530.3	11706	13864.3		396.13	11163.4	11086.7	10983.2	10975.6	10975.5	11094.5		164.08	9249.36	7824.75	2761.02	1573.11	1570.04	1570.02	9018.84		30506.6	1.1044	0.96636		4.84738	0.03078	0.00080116	0.04413
534.03	13950.8	11702.8	11702.6	12065.8	13628.5	11702.6	13991.9		396.08	11114.5	11080.8	10982.1	10975.5	10975.4	11087.6		164.03	9654.46	8333.27	2644.89	1561.13	1558.53	1558.52	9422.27		30506.9	1.09613	0.96692		4.87806	0.02908	0.000907425	0.04457
533.98	13956.5	11699.2	11698.9	12093.9	13729.1	11698.9	14124.3		396.03	10830.2	11075.3	10981.1	10975.4	10975.3	11081.2		163.98	9865.5	8829.9	2538.91	1549.02	1546.81	1546.8	9824.23		30507.1	1.09048	0.96719		4.90874	0.02599	0.00127	0.04393
533.93	14116	11695.4	11695.1	12124.2	13831.8	11695.1	14261.2		395.98	10856.8	11070.3	10980.1	10975.2	10975.2	11075.3		163.93	10341.2	9291.2	2442.01	1536.78	1534.92	1534.91	10200.2		30507.3	1.08295	0.96822		4.93942	0.02206	0.00156	0.04256
533.88	14318.6	11691.5	11691	12156.8	13936.3	11691	14402.5										163.88	10806.2	9689.98	2353.22	1524.43	1522.86	1522.85	10521.9		30507.6	1.0737	0.96918		4.9701	0.01799	0.00172	0.04114
533.83	14428.4	11687.3	11686.7	12192	14042.2	11686.7	14548.1										163.83	10760.1	9998.21	2271.69	1512	1510.68	1510.67	10760.6		30507.8	1.06765	0.96977		5.00078	0.01468	0.00171	0.04042
533.78	14738.4	11683	11682.3	12229.9	14149.1	11682.3	14697.5										163.78	10779.9	10190.9	2196.7	1499.56	1498.45	1498.45	10890.3		30508.1	1.06107	0.97098		5.03146	0.01305	0.00155	0.04074
533.73	14944.4	11678.5	11677.5	12270.7	14256.4	11677.5	14850.6										163.73	10728.9	10250.8	2127.59	1487.17	1486.24	1486.24	10893		30508.3	1.05734	0.97165		5.06214	0.01346	0.00127	0.04189
533.68	15136.6	11673.8	11672.6	12314.6	14363.7	11672.6	15006.9										163.68	10356	10171.3	2063.81	1474.88	1474.1	1474.1	10761.8		30508.6	1.05104	0.97248		5.09282	0.01525	0.000916642	0.04321
533.63	15268.5	11669	11667.4	12361.6	14470.3	11667.4	15166.1										163.63	10338.8	9958.65	2004.85	1462.74	1462.1	1462.1	10502		30508.9	1.04414	0.97457		5.1235	0.01757	0.000546992	0.04395
533.58	15335.4	11664.1	11662	12412.1	14575.6	11662	15327.8										163.58	10311.8	9629.98	1950.27	1450.81	1450.27	1450.27	10130.5		30509.1	1.03929	0.97543		5.15418	0.01991	0.000326635	0.04362
533.53	15555.7	11659	11656.3	12466.3	14678.8	11656.3	15491.4										163.53	9855.7	9210.16	1899.7	1439.12	1438.68	1438.68	9671.63		30509.3	1.03549	0.97631		5.18486	0.02209	0.000502296	0.04209
533.48	15823.6	11653.8	11650.4	12524.2	14779.4	11650.4	15656.6										163.48	9376.76	8727.36	1852.82	1427.77	1427.4	1427.4	9153.16		30509.6	1.03184	0.97745		5.21553	0.02398	0.000793869	0.0397
533.43	15904.1	11648.6	11644.3	12586.3	14876.4	11644.3	15822.7										163.43	9124.6	8208.89	1809.36	1416.79	1416.49	1416.49	8602.07		30509.8	1.02789	0.97896		5.24621	0.02547	0.00105	0.0372
533.38	16001.8	11643.3	11637.9	12652.5	14969.3	11637.9	15989.3										163.38	8513.27	7678.43	1769.06	1406.24	1405.99	1405.99	8041.75		30510.1	1.02259	0.98052		5.27689	0.02636	0.00122	0.03568
533.33	16186.8	11638.1	11631.3	12723.3	15057	11631.3	16155.9										163.33	7717.48	7154.62	1731.69	1396.16	1395.96	1395.95	7490.57		30510.4	1.0185	0.98142		5.30757	0.02644	0.00133	0.03603
533.28	16307.5	11633	11624.4	12798.8	15139	11624.4	16322										163.28	7162.13	6650.84	1697.09	1386.61	1386.44	1386.44	6961.67		30510.6	1.01588	0.98222		5.33825	0.02551	0.00135	0.03832
533.23	16584.3	11628	11617.3	12879.2	15214.4	11617.3	16487										163.23	6708.84	6175.74	1665.06	1377.59	1377.46	1377.46	6463.48		30510.8	1.01354	0.98359		5.36893	0.02343	0.00132	0.04173
533.18	16785.5	11623.4	11610	12964.9	15282.4	11610	16650.6										163.18	6304.23	5734.15	1635.41	1369.14	1369.02	1369.02	6000.65		30511.1	1.00948	0.98503		5.39961	0.0202	0.00122	0.04511
533.13	16994.6	11619	11602.5	13055.8	15342.3	11602.5	16812.3										163.13	5872.2	5328.05	1607.99	1361.24	1361.14	1361.14	5574.99		30511.4	1.00609	0.98559		5.43029	0.01594	0.00109	0.04743
533.08	17001.4	11615.1	11594.7	13152.5	15393.5	11594.7	16971.8										163.08	5225.38	4957.43	1582.64	1353.88	1353.8	1353.8	5186.34		30511.6	1.00372	0.98708		5.46097	0.0111	0.000913893	0.04797
533.03	17211.1	11611.8	11586.6	13254.9	15435.4	11586.6	17128.8										163.03	4694.86	4621.03	1559.24	1347.08	1347.02	1347.02	4833.31		30511.8	1.00114	0.98767		5.49165	0.00697	0.000711944	0.04638
532.98	17247.8	11609.3	11578.4	13363.3	15467.4	11578.4	17283.2										162.98	4396.43	4316.82	1537.67	1340.85	1340.8	1340.8	4513.74		30512.1	0.99878	0.98814		5.52233	0.00718	0.000488413	0.04265
532.93	17222.2	11607.6	11569.9	13478	15489.2	11569.9	17435										162.93	4036.29	4042.34	1517.8	1335.15	1335.11	1335.11	4225.06		30512.4	0.99598	0.98906		5.55301	0.01155	0.000256707	0.03712
532.88	17464.5	11607.1	11561.2	13599.1	15500.3	11561.2	17584.2										162.88	3779.7	3794.99	1499.49	1329.96	1329.93	1329.93	3964.58		30512.6	0.99374	0.98986		5.58369	0.01653	0.00011575	0.03058
532.83	17410	11608	11552.3	13726.8	15500.7	11552.3	17730.9										162.83	3481.22	3572.22	1482.65	1325.27	1325.24	1325.24	3729.65		30512.9	0.99234	0.99002		5.61437	0.02081	0.000295441	0.02452
532.78	17644.4	11610.4	11543.1	13861.1	15490.2	11543.1	17875.5										162.78	3290.99	3371.54	1467.16	1321.02	1321	1321	3517.72		30513.2	0.98967	0.99076		5.64505	0.02383	0.000519177	0.02144
532.73	17905.7	11614.7	11533.7	14002.3	15468.7	11533.7	18018.3										162.73	3066.04	3190.66	1452.88	1317.17	1317.15	1317.15	3326.41		30513.4	0.98744	0.99115		5.67573	0.02532	0.000719203	0.02325
532.68	18123.5	11621.2	11524.1	14150.4	15436.5	11524.1	18159.9										162.68	2981.98	3027.47	1439.72	1313.67	1313.66	1313.66	3153.54		30513.6	0.98533	0.99104		5.70641	0.02515	0.000877442	0.02856
532.63	18314.8	11630.2	11514.2	14305.4	15393.8	11514.2	18300.9										162.63	2817.75	2880.06	1427.57	1310.5	1310.49	1310.48	2997.16		30513.9	0.9837	0.99083		5.73709	0.02339	0.000981793	0.0347
532.58	18438.2	11642.1	11504.1	14467.3	15340.8	11504.1	18442.1										162.58	2541.83	2746.76	1416.38	1307.62	1307.61	1307.61	2855.53		30514.1	0.98148	0.9906		5.76777	0.02028	0.00102	0.03996
532.53	18504.9	11657.3	11493.7	14636.2	15278.2	11493.7	18584.2										162.53	2469.51	2626.04	1406.04	1305.02	1305.01	1305.01	2727.08		30514.3	0.97988	0.99026		5.79845	0.01631	0.001	0.04345
532.48	18638.5	11676.3	11483.1	14811.8	15206.3	11483.1	18728.2										162.48	2434.16	2516.53	1396.48	1302.64	1302.63	1302.63	2610.39		30514.6	0.97835	0.99014		5.82913	0.01234	0.000923787	0.04469
532.43	18813.5	11699.5	11472.2	14994	15125.8	11472.2	18875										162.43	2341.63	2417.04	1387.62	1300.45	1300.44	1300.44	2504.22		30514.9	0.97557	0.98948		5.85981	0.00997	0.000793649	0.04351
532.38	18877	11727.5	11461	15182.7	15037.4	11461	19025.5										162.38	2297.39	2326.51	1379.4	1298.43	1298.43	1298.43	2407.49		30515.1	0.97423	0.98855		5.89049	0.01078	0.00063121	0.03998
532.33	19118.6	11760.8	11449.6	15377.3	14941.8	11449.6	19180.7										162.33	2258.61	2244	1371.77	1296.57	1296.56	1296.56	2319.21		30515.3	0.97243	0.98763		5.92117	0.01374	0.00046537	0.03437
532.28	19397.5	11799.9	11437.9	15577.7	14839.8	11437.9	19341.6										162.28	2224.54	2168.7	1364.69	1294.84	1294.84	1294.84	2238.55		30515.7	0.96879	0.98668		5.95185	0.0169	0.000349567	0.02708
532.23	19569.6	11845.4	11425.9	15783.3	14732.1	11425.9	19508.9										162.23	2265.76	2099.88	1358.1	1293.24	1293.24	1293.24	2164.74		30515.9	0.96649	0.98608		5.98253	0.01923	0.000352779	0.01872
532.18	19799.6	11897.9	11413.6	15993.4	14619.4	11413.6	19683.5										162.18	2207.93	2036.88	1351.97	1291.75	1291.74	1291.74	2097.1		30516.1	0.96616	0.98487		6.0132	0.02022	0.000452478	0.0104
532.13	20219.6	11958	11401	16207.4	14502.7	11401	19866.1										162.13	2117.59	1979.13	1346.26	1290.35	1290.35	1290.35	2035.04		30516.4	0.96348	0.98391		6.04388	0.01969	0.000571387	0.00684
532.08	20405.5	12026.3	11388.1	16424.5	14382.6	11388.1	20057.3										162.08	2136.74	1926.14	1340.94	1289.04	1289.04	1289.04	1978.04		30516.6	0.9609	0.98286		6.07456	0.01765	0.000670374	0.01286
532.03	20458.8	12103.4	11374.9	16643.8	14260	11374.9	20257.5										162.03	2123.46	1877.44	1335.98	1287.82	1287.82	1287.82	1925.61		30516.9	0.95833	0.98122		6.10524	0.01426	0.000736621	0.02069
531.98	20617.1	12189.9	11361.3	16864.3	14135.4	11361.3	20466.9										161.98	2034.54	1832.63	1331.34	1286.65	1286.65	1286.65	1877.32		30517.1	0.95622	0.98035		6.13592	0.00988	0.000769546	0.02783
531.93	20850	12286.2	11347.5	17084.8	14009.6	11347.5	20685.6										161.93	1962.1	1791.35	1327	1285.55	1285.55	1285.55	1832.81		30517.4	0.95352	0.97896		6.1666	0.00523	0.000775487	0.03372
531.88	20839.7	12392.8	11333.3	17304	13883.2	11333.3	20913.3										161.88	1939.1	1753.3	1322.96	1284.51	1284.51	1284.51	1791.75		30517.6	0.95136	0.97758		6.19728	0.00384	0.000764511	0.03816
531.83	21157.7	12510.1	11318.9	17520.5	13756.8	11318.9	21149.7										161.83	1837.95	1718.17	1319.17	1283.52	1283.52	1283.52	1753.82		30517.9	0.94855	0.97583		6.22796	0.00803	0.000747213	0.04111
531.78	21562.3	12638.4	11304	17732.9	13630.9	11304	21394.2										161.78	1765.56	1685.73	1315.64	1282.59	1282.59	1282.59	1718.78		30518.1	0.94612	0.97466		6.25864	0.01276	0.000731528	0.04266
531.73	21783.7	12777.9	11288.8	17939.6	13505.9	11288.8	21645.8										161.73	1758.26	1655.73	1312.34	1281.71	1281.71	1281.71	1686.36		30518.4	0.94286	0.97309		6.28932	0.01681	0.000720862	0.04303
531.68	21891.4	12928.8	11273.3	18139	13382.2	11273.3	21903.5										161.68	1726.45	1627.99	1309.26	1280.88	1280.88	1280.88	1656.37		30518.5	0.94096	0.97222		6.32	0.01978	0.000714929	0.04248
531.63	22116.3	13090.9	11257.4	18329.4	13260.3	11257.4	22165.9										161.63	1682.06	1602.3	1306.39	1280.11	1280.11	1280.11	1628.59		30518.9	0.93701	0.97032		6.35068	0.0215	0.00071293	0.04135
531.58	22351.2	13264.2	11241.1	18509	13140.5	11241.1	22431.5										161.58	1727.64	1578.52	1303.72	1279.39	1279.38	1279.38	1602.86		30519.1	0.93516	0.96904		6.38136	0.02188	0.000716809	0.03995
531.53	22589.2	13448.4	11224.6	18676.1	13023.1	11224.6	22698.4										161.53	1683.68	1556.48	1301.24	1278.71	1278.71	1278.71	1579.01		30519.3	0.93121	0.96781		6.41204	0.021	0.000732076	0.03857
531.48	22818.2	13642.9	11207.6	18829.1	12908.2	11207.6	22964.8										161.48	1590.22	1536.05	1298.94	1278.09	1278.09	1278.09	1556.9		30519.6	0.92837	0.96567		6.44272	0.01903	0.000764992	0.03741
531.43	22886.8	13847.1	11190.4	18966.2	12796	11190.4	23228.6										161.43	1564.48	1517.11	1296.81	1277.52	1277.52	1277.52	1536.4		30519.8	0.92624	0.965		6.4734	0.01621	0.000817509	0.03658
531.38	23383.9	14060.1	11172.8	19085.9	12686.8	11172.8	23487.3										161.38	1560.09	1499.54	1294.82	1276.99	1276.99	1276.99	1517.37		30520.1	0.92194	0.96343		6.50408	0.01285	0.00088399	0.03607
531.33	23616.1	14281.1	11154.8	19186.8	12580.6	11154.8	23738.8										161.33	1523.26	1483.22	1292.98	1276.49	1276.49	1276.49	1499.71		30520.3	0.91977	0.96226		6.53476	0.00929	0.000952351	0.03584
531.28	23881.4	14508.7	11136.5	19267.7	12477.5	11136.5	23980.7										161.28	1499	1468.07	1291.27	1276.04	1276.04	1276.04	1483.3		30520.6	0.91553	0.96097		6.56544	0.00585	0.00101	0.0358
531.23	24062.1	14741.6	11117.9	19327.3	12377.5	11117.9	24210.5										161.23	1561.59	1453.99	1289.69	1275.61	1275.61	1275.61	1468.07		30520.9	0.91231	0.95969		6.59612	0.00293	0.00104	0.03586
531.18	24083.1	14978.2	11099	19364.8	12280.8	11099	24425.7										161.18	1512.8	1440.92	1288.22	1275.22	1275.22	1275.22	1453.91		30521.1	0.90916	0.95796		6.6268	0.00176	0.00103	0.03596
531.13	24624.2	15217	11079.8	19379.6	12187.2	11079.8	24624.2										161.13	1455.46	1428.76	1286.85	1274.86	1274.86	1274.86	1440.76		30521.4	0.9068	0.95674		6.65748	0.00315	0.000990034	0.03602
531.08	24679.6	15455.9	11060.3	19371.4	12096.9	11060.3	24803.6										161.08	1426.39	1417.46	1285.59	1274.52	1274.52	1274.52	1428.53		30521.6	0.9038	0.9559		6.68816	0.00487	0.0009156	0.03597
531.03	24921.8	15693.2	11040.5	19339.9	12009.7	11040.5	24961.7										161.03	1431.3	1406.95	1284.42	1274.21	1274.21	1274.21	1417.16		30521.9	0.89999	0.95469		6.71884	0.0066	0.00082516	0.03572
530.98	25145.9	15926.7	11020.5	19285.5	11925.7	11020.5	25096.7										160.98	1426.1	1397.19	1283.34	1273.92	1273.92	1273.92	1406.6		30522.1	0.89833	0.95449		6.74952	0.00853	0.000746126	0.03517
530.93	25141.1	16154.2	11000.3	19208.4	11844.7	11000.3	25206.7										160.93	1449.66	1388.11	1282.34	1273.67	1273.67	1273.67	1396.78		30522.3	0.89422	0.95312		6.7802	0.01078	0.000712155	0.03421
530.88	25213.6	16373.8	10980	19109.4	11766.9	10980	25290.2										160.88	1458.66	1379.67	1281.42	1273.43	1273.43	1273.43	1387.66		30522.6	0.89246	0.95242		6.81087	0.0133	0.000742337	0.03275
530.83	25289.3	16583	10959.4	18989.4	11692	10959.4	25345.6										160.83	1412.52	1371.82	1280.57	1273.21	1273.21	1273.21	1379.17		30522.9	0.88997	0.95176		6.84155	0.01592	0.000822288	0.03073
530.78	25436.2	16779.8	10938.8	18849.6	11620.1	10938.8	25372										160.78	1372.36	1364.52	1279.79	1273.02	1273.02	1273.02	1371.29		30523.1	0.88745	0.95135		6.87223	0.01839	0.000917059	0.02815
530.73	25658.2	16962.1	10918.1	18691.3	11551.1	10918.1	25368.3										160.73	1341.47	1357.74	1279.07	1272.84	1272.84	1272.84	1363.97		30523.4	0.88509	0.95103		6.90291	0.02048	0.000993576	0.0251
530.68	25712.2	17127.9	10897.4	18515.8	11484.9	10897.4	25333.9										160.68	1355.07	1351.43	1278.41	1272.68	1272.68	1272.68	1357.16		30523.6	0.8831	0.95021		6.93359	0.02201	0.00103	0.02178
530.63	25795.8	17275.3	10876.7	18325	11421.4	10876.7	25268.3										160.63	1341.99	1345.57	1277.8	1272.54	1272.54	1272.54	1350.83		30523.8	0.88096	0.94986		6.96427	0.02288	0.00101	0.01856
530.58	25436.1	17402.5	10856.1	18120.5	11360.7	10856.1	25171.4										160.58	1338.63	1340.13	1277.25	1272.42	1272.42	1272.42	1344.96		30524.1	0.87928	0.95043		6.99495	0.02307	0.000932689	0.01606
530.53	25159.5	17508	10835.6	17904	11302.6	10835.6	25043.2										160.53	1355.53	1335.06	1276.74	1272.3	1272.3	1272.3	1339.5		30524.3	0.87822	0.94985		7.02563	0.0227	0.000803579	0.01502
530.48	25254.2	17590.4	10815.4	17677.3	11247.1	10815.4	24884										160.48	1318.51	1330.35	1276.27	1272.19	1272.19	1272.19	1334.43		30524.7	0.87617	0.95015		7.05631	0.02196	0.000639702	0.01585
530.43	25008.5	17648.7	10795.3	17442.1	11194	10795.3	24694.3										160.43	1300.97	1325.97	1275.83	1272.09	1272.09	1272.09	1329.71		30524.9	0.87562	0.9499		7.08699	0.02114	0.000479346	0.01815
530.38	24678	17682.1	10775.5	17200.3	11143.5	10775.5	24474.9										160.38	1241.26	1321.9	1275.42	1272	1272	1272	1325.32		30525.1	0.87492	0.95014		7.11767	0.02053	0.00040243	0.02112
530.33	24302.2	17689.9	10756	16953.5	11095.2	10756	24226.6										160.33	1260.14	1318.11	1275.05	1271.91	1271.91	1271.91	1321.25		30525.4	0.874	0.95117		7.14835	0.02034	0.000477477	0.02408
530.28	24056.1	17671.9	10736.8	16703.2	11049.2	10736.8	23950.7										160.28	1281.98	1314.6	1274.72	1271.84	1271.84	1271.84	1317.48		30525.5	0.87358	0.95151		7.17903	0.02059	0.000640963	0.0266
530.23	23832.6	17628.1	10718	16450.9	11005.5	10718	23648.6										160.23	1315.42	1311.34	1274.41	1271.78	1271.78	1271.78	1313.98		30525.9	0.87282	0.95178		7.20971	0.02112	0.000812456	0.02843
530.18	23100.7	17558.9	10699.5	16198.2	10963.8	10699.5	23321.9										160.18	1253.79	1308.31	1274.13	1271.72	1271.72	1271.72	1310.72		30526	0.87202	0.95209		7.24039	0.02167	0.000953298	0.02939
530.13	22519.8	17464.8	10681.5	15946.2	10924.3	10681.5	22972.2										160.13	1280.86	1305.5	1273.87	1271.67	1271.67	1271.67	1307.71		30526.3	0.87175	0.95296		7.27107	0.02196	0.00105	0.02941
530.08	22288.9	17346.7	10664	15696.2	10886.7	10664	22601.7										160.08	1362.75	1302.89	1273.63	1271.62	1271.62	1271.62	1304.91		30526.6	0.87202	0.95409		7.30175	0.02182	0.00109	0.02849
530.03	21848	17205.8	10646.9	15449.1	10851.2	10646.9	22212.2										160.03	1289.35	1300.47	1273.42	1271.57	1271.57	1271.57	1302.31		30526.8	0.87132	0.95472		7.33243	0.02117	0.00108	0.02667
529.98	21342.5	17043.4	10630.4	15206.1	10817.5	10630.4	21806.1										159.98	1242.69	1298.22	1273.22	1271.54	1271.54	1271.54	1299.91		30527.1	0.87224	0.95623		7.36311	0.02005	0.00105	0.02404
529.93	21042.7	16861.1	10614.4	14967.7	10785.6	10614.4	21385.7																			30527.4	0.87236	0.95755		7.39379	0.01859	0.00102	0.02074
529.88	20634.4	16660.8	10598.9	14734.8	10755.4	10598.9	20953.2																			30527.5	0.87244	0.95799		7.42447	0.01702	0.00101	0.01694
529.83	20357.3	16444.3	10584	14507.9	10727	10584	20511.2																			30527.8	0.87335	0.95951		7.45515	0.0156	0.00106	0.01284
529.78	19897.6	16213.8	10569.7	14287.6	10700.2	10569.7	20062.2																			30528.1	0.87395	0.96046		7.48583	0.01455	0.00114	0.00872
529.73	19517.4	15971.3	10555.9	14074.2	10674.9	10555.9	19608.5																			30528.3	0.87524	0.96159		7.51651	0.01398	0.00125	0.00523
529.68	19064.1	15719	10542.7	13868	10651.1	10542.7	19152.7																			30528.7	0.87611	0.963		7.54719	0.01378	0.00135	0.00432
529.63	18590.3	15459.3	10530.1	13669.3	10628.8	10530.1	18697.1																			30528.8	0.87697	0.96347		7.57787	0.01374	0.00142	0.00671
529.58	18352.9	15194.2	10518.1	13478.2	10607.8	10518.1	18244																			30529.1	0.87784	0.9648		7.60854	0.0136	0.00145	0.00986
529.53	17886.9	14926	10506.7	13294.8	10588.2	10506.7	17795.6																			30529.3	0.87916	0.96692		7.63922	0.0132	0.00141	0.01281
529.48	17397.2	14656.7	10495.8	13119.1	10569.8	10495.8	17354																			30529.6	0.88006	0.96816		7.6699	0.01247	0.00132	0.01529
529.43	17106	14388.3	10485.5	12951.2	10552.6	10485.5	16921.1																			30529.9	0.88096	0.9693		7.70058	0.01147	0.00116	0.01721
529.38	16710.4	14122.6	10475.7	12791	10536.5	10475.7	16498.7																			30530.1	0.88292	0.97031		7.73126	0.01035	0.000969479	0.01854
529.33	16248	13861.5	10466.5	12638.4	10521.5	10466.5	16088.4																			30530.3	0.88356	0.97121		7.76194	0.00935	0.000749438	0.01928
529.28	15908.1	13606.3	10457.8	12493.2	10507.5	10457.8	15691.5																			30530.6	0.8859	0.97245		7.79262	0.00871	0.000534072	0.01944
529.23	15605	13358.6	10449.6	12355.4	10494.5	10449.6	15309.3																			30530.9	0.88681	0.97281		7.8233	0.00858	0.000381506	0.01909
529.18	15157.2	13119.4	10441.9	12224.7	10482.5	10441.9	14942.8																			30531.1	0.88817	0.97359		7.85398	0.00888	0.000376193	0.01826
529.13	14688.3	12889.9	10434.8	12100.9	10471.4	10434.8	14592.7																			30531.4	0.88949	0.9744		7.88466	0.00936	0.000489761	0.01702
529.08	14317.2	12670.9	10428.1	11983.9	10461.1	10428.1	14259.7																			30531.5	0.8911	0.97505		7.91534	0.00976	0.000622308	0.01542
529.03	13840	12463	10421.9	11873.4	10451.6	10421.9	13944.2																			30531.8	0.89224	0.97576		7.94602	0.00991	0.000725818	0.01351
528.98	13530	12266.7	10416.2	11769.2	10442.9	10416.2	13646.5																			30532.1	0.89429	0.97645		7.9767	0.00971	0.000783358	0.01135
528.93	13464.4	12082.2	10410.8	11671.1	10434.8	10410.8	13366.5																			30532.4	0.89624	0.97651		8.00738	0.00915	0.00079094	0.009
528.88	13176.8	11909.9	10406	11578.8	10427.5	10406	13104.3																			30532.6	0.89781	0.97655		8.03806	0.00828	0.000752424	0.00652
528.83	12899.8	11749.6	10401.5	11492	10420.8	10401.5	12859.5																			30532.9	0.90016	0.97685		8.06874	0.00723	0.000678275	0.0041
528.78	12614.4	11601.3	10397.3	11410.6	10414.7	10397.3	12631.9																			30533.1	0.90118	0.97678		8.09942	0.00616	0.000585962	0.00242
528.73	12301.2	11464.7	10393.6	11334.2	10409.1	10393.6	12420.8																			30533.3	0.90227	0.97708		8.1301	0.00529	0.000501393	0.00324
528.68	12136.7	11339.4	10390.1	11262.7	10404	10390.1	12225.9																			30533.6	0.90387	0.97662		8.16078	0.00487	0.000456735	0.00548
528.63	12108.5	11225.2	10387	11195.8	10399.4	10387	12046.4																			30533.9	0.90595	0.97648		8.19146	0.00498	0.000471726	0.00789
528.58	11960.4	11121.5	10384.1	11133.2	10395.2	10384.1	11881.6																			30534.2	0.90756	0.97671		8.22214	0.0055	0.000532369	0.01016
528.53	11649.5	11027.7	10381.5	11074.8	10391.4	10381.5	11730.8																			30534.4	0.90927	0.97628		8.25282	0.00617	0.000607347	0.01219
528.48	11417.7	10943.3	10379.2	11020.2	10388	10379.2	11593.1																			30534.6	0.91083	0.97569		8.2835	0.00681	0.000671923	0.01391
528.43	11366.2	10867.7	10377	10969.4	10384.9	10377	11467.8																			30534.9	0.91366	0.97528		8.31418	0.00731	0.000712082	0.01527
528.38	11382.9	10800.2	10375.1	10922	10382.1	10375.1	11354																			30535.1	0.91422	0.97513		8.34486	0.00762	0.000721808	0.01627
528.33	11377.8	10740.3	10373.4	10877.9	10379.5	10373.4	11251																			30535.4	0.91643	0.9748		8.37554	0.0077	0.000700882	0.01692
528.28	11283.8	10687.3	10371.8	10836.9	10377.3	10371.8	11157.9																			30535.6	0.91802	0.97436		8.40621	0.00754	0.000653663	0.01728
528.23	11210.6	10640.7	10370.4	10798.8	10375.2	10370.4	11074																			30535.8	0.9196	0.97408		8.43689	0.00713	0.000588418	0.01739
528.18	10962	10599.8	10369.1	10763.5	10373.4	10369.1	10998.5																			30536.1	0.92095	0.97345		8.46757	0.00651	0.000516872	0.01731
528.13	10842.2	10564.1	10368	10730.7	10371.8	10368	10930.6																			30536.4	0.92279	0.97307		8.49825	0.00572	0.000453343	0.0171
528.08	11062.2	10533.1	10366.9	10700.2	10370.3	10366.9	10869.8																			30536.6	0.92451	0.97299		8.52893	0.00493	0.000411641	0.01679
528.03	10941	10506.2	10366	10672.1	10369	10366	10815.3																			30536.8	0.92673	0.97272		8.55961	0.00443	0.000398085	0.01637
527.98	10805.4	10483.1	10365.2	10646.1	10367.8	10365.2	10766.6																			30537.1	0.92901	0.97208		8.59029	0.00463	0.000406099	0.01582
527.93	10618.5	10463.2	10364.5	10622	10366.8	10364.5	10723.1																			30537.3	0.9295	0.97177		8.62097	0.00569	0.000420994	0.01508
527.88	10550.2	10446.2	10363.9	10599.8	10365.9	10363.9	10684.2																			30537.6	0.932	0.97212		8.65165	0.00734	0.000429094	0.01409
527.83	10678.8	10431.8	10363.3	10579.3	10365.1	10363.3	10649.6																			30537.9	0.93332	0.97151		8.68233	0.00931	0.000422042	0.01281
527.78	10716.5	10419.5	10362.8	10560.4	10364.4	10362.8	10618.7																			30538.1	0.93596	0.97141		8.71301	0.01139	0.000397168	0.01122
527.73	10463.9	10409.1	10362.3	10543	10363.7	10362.3	10591.1																			30538.3	0.93707	0.97165		8.74369	0.01346	0.000357168	0.00931
527.68	10538.8	10400.4	10361.9	10526.9	10363.2	10361.9	10566.6																			30538.6	0.93846	0.97123		8.77437	0.01544	0.000310594	0.00714
527.63	10507.4	10393.1	10361.6	10512.1	10362.7	10361.6	10544.7																			30538.9	0.94011	0.97123		8.80505	0.01726	0.000273103	0.00478
527.58	10332	10387	10361.3	10498.6	10362.2	10361.3	10525.2																			30539.1	0.94169	0.97158		8.83573	0.01888	0.000264712	0.00237
527.53	10343.5	10381.9	10361	10486.1	10361.8	10361	10507.8																			30539.4	0.94374	0.9718		8.86641	0.02029	0.00029421	0.000803673
527.48	10365.8	10377.7	10360.8	10474.7	10361.5	10360.8	10492.3																			30539.5	0.94565	0.97218		8.89709	0.02148	0.000349406	0.00269
527.43	10419.3	10374.3	10360.6	10464.3	10361.3	10360.6	10478.5																			30539.9	0.94744	0.97245		8.92777	0.02245	0.00041199	0.00473
527.38	10422.9	10371.4	10360.5	10454.7	10361	10360.5	10466.2																			30540.1	0.94969	0.97277		8.95845	0.02319	0.000468773	0.00644
527.33	10383.2	10369.1	10360.4	10445.9	10360.8	10360.4	10455.2																			30540.4	0.95058	0.97294		8.98913	0.02372	0.00051221	0.0077
527.28	10553.4	10367.2	10360.2	10437.9	10360.6	10360.2	10445.3																			30540.6	0.95257	0.97379		9.01981	0.02403	0.00053902	0.00844
527.23	10604.1	10365.7	10360.1	10430.6	10360.5	10360.1	10436.5																			30540.9	0.95439	0.97406		9.05049	0.02413	0.000549377	0.00865
527.18	10492.1	10364.4	10360	10423.9	10360.4	10360	10428.6																			30541.1	0.9567	0.97512		9.08117	0.02402	0.000546462	0.00833
527.13	10296.3	10363.4	10360	10417.8	10360.2	10360	10421.5																			30541.3	0.95787	0.97604		9.11185	0.02369	0.000535983	0.00755
527.08	10224.8	10362.6	10359.9	10412.2	10360.1	10359.9	10415.1																			30541.6	0.95906	0.97665		9.14253	0.02316	0.000525254	0.00644
527.03	10263.7	10362	10359.9	10407.1	10360.1	10359.9	10409.5																			30542.6	0.96645	0.97959		9.17321	0.02243	0.000521488	0.00523
526.98	10377.5	10361.5	10359.8	10402.5	10360	10359.8	10404.3																			30543.6	0.97321	0.98443		9.20388	0.02155	0.000529482	0.00436
																										30544.5	0.97972	0.989		9.23456	0.02052	0.000549947	0.0044
																										30545.6	0.98569	0.99293		9.26524	0.01941	0.000579839	0.00539
																										30546.5	0.99232	0.99668		9.29592	0.01824	0.000614394	0.00682
																										30547.5	0.99711	0.99957		9.3266	0.01705	0.000649214	0.00826
																										30548.6	1.00262	1.00029		9.35728	0.01587	0.000681389	0.00947
																										30549.7	1.00807	0.99967		9.38796	0.01471	0.000709641	0.01032
																										30550.7	1.01198	0.99752		9.41864	0.0136	0.000733863	0.01074
																										30551.8	1.01527	0.99321		9.44932	0.01253	0.000754399	0.0107
																										30552.8	1.01831	0.98863		9.48	0.01149	0.000771374	0.01023
																										30553.9	1.02034	0.98308		9.51068	0.01052	0.000784319	0.00935
																										30555	1.0221	0.97819		9.54136	0.00966	0.000792238	0.00816
																										30556.1	1.02423	0.97401		9.57204	0.00901	0.000794079	0.00674
																										30557.1	1.024	0.97057		9.60272	0.0087	0.000789424	0.00521
																										30558.3	1.02508	0.9685		9.6334	0.00889	0.000779154	0.00369
																										30559.3	1.02407	0.96692		9.66408	0.0096	0.000765827	0.00235
																										30560.5	1.02458	0.96662		9.69476	0.01077	0.000753521	0.00149
																										30561.6	1.02271	0.9665		9.72544	0.01224	0.000746922	0.0015
																										30562.9	1.02036	0.9671		9.75612	0.01385	0.000749743	0.00196
																										30564	1.01773	0.96783		9.7868	0.01545	0.000763085	0.00234
																										30565.1	1.01377	0.96841		9.81748	0.01689	0.000784734	0.00249
																										30566.3	1.01179	0.96929		9.84816	0.01807	0.000809913	0.00243
																										30567.5	1.00769	0.97033		9.87884	0.01891	0.000832991	0.00223
																										30568.7	1.00297	0.97124		9.90952	0.01933	0.00084924	0.00203
																										30569.9	0.99931	0.97343		9.9402	0.01934	0.000856107	0.00204
																										30571.1	0.99564	0.97465		9.97088	0.01893	0.000853846	0.00235
																										30572.4	0.99225	0.97856
																										30573.5	0.98796	0.9808
																										30574.8	0.98385	0.98404
																										30576.1	0.98069	0.98726
																										30577.4	0.97818	0.98973
																										30578.6	0.975	0.99271
																										30579.9	0.97291	0.99451
																										30581.1	0.97064	0.99487
																										30582.5	0.96945	0.99521
																										30583.8	0.96757	0.99404
																										30585.1	0.96669	0.99351
																										30586.3	0.96612	0.99214
																										30587.7	0.96434	0.99136
																										30589	0.96547	0.99127
																										30590.5	0.9644	0.99096
																										30591.8	0.96437	0.99039
																										30593.2	0.96488	0.99046
																										30594.5	0.96569	0.99002
																										30596	0.96611	0.99066
																										30597.4	0.96707	0.98968
																										30598.7	0.968	0.9892
																										30600.2	0.96893	0.98806
																										30601.6	0.97063	0.98683
																										30603.1	0.97079	0.98571
																										30604.5	0.97304	0.98499
																										30606	0.97428	0.9846
																										30607.4	0.97544	0.98383
																										30608.9	0.97766	0.98405
																										30610.4	0.97871	0.98466
																										30611.8	0.98125	0.98518
																										30613.3	0.98316	0.9861
																										30614.9	0.98398	0.9865
																										30616.4	0.98624	0.98742
																										30618	0.98834	0.98847
																										30619.5	0.98847	0.98944
																										30620.9	0.99113	0.99075
																										30622.6	0.99165	0.99226
																										30624.1	0.99363	0.99388
																										30625.7	0.99432	0.99577
																										30627.3	0.99551	0.99714
																										30628.9	0.99631	0.9988
																										30630.5	0.99783	1.00003
																										30632.1	0.99883	1.00151
																										30633.8	0.99976	1.00271
																										30635.4	1.00001	1.00383
																										30637	1.00044	1.0036
																										30638.7	1.00156	1.00391
																										30640.3	1.00193	1.00359
																										30642	1.00226	1.00274
																										30643.7	1.0016	1.00158
																										30645.4	1.0021	1.0003
																										30647	1.00224	0.99944
																										30648.8	1.00187	0.99753
																										30650.5	1.00176	0.99643
																										30652.3	1.00161	0.99512
																										30654	1.00222	0.99435
																										30655.8	1.00167	0.99425
																										30657.5	1.00154	0.99343
																										30659.3	1.00259	0.99368
																										30661	1.00127	0.99354
																										30662.8	1.00208	0.99499
																										30664.6	1.00142	0.99498
																										30666.4	1.00126	0.9953
																										30668.2	1.00151	0.99649
																										30670.1	1.00131	0.99779
																										30671.8	1.00038	0.99851
																										30673.7	1.0004	0.99926
																										30675.5	1.00028	1.00059
																										30677.4	0.99901	1.00242
																										30679.3	0.99937	1.00369
																										30681.1	0.99866	1.00421
																										30683	0.99907	1.00538
																										30684.9	0.99901	1.00579
																										30686.8	0.99901	1.00622
																										30688.7	0.99777	1.00645
																										30690.6	0.9978	1.00589
																										30692.5	0.9981	1.00583
																										30694.5	0.99731	1.00476
																										30696.4	0.99687	1.00429
																										30698.5	0.99697	1.00306
																										30700.4	0.99696	1.00254
																										30702.4	0.99655	1.00132
																										30704.4	0.99663	1.00013
																										30706.3	0.99666	0.99936
																										30708.4	0.99607	0.99875
																										30710.4	0.99662	0.99768
																										30712.5	0.99621	0.99685
																										30714.4	0.99567	0.99641
																										30716.5	0.99659	0.99638
																										30718.6	0.99607	0.99579
																										30720.5	0.99688	0.9959
																										30722.7	0.99585	0.9961
																										30724.8	0.99624	0.99659
																										30726.9	0.997	0.99667
																										30729	0.99715	0.99787
																										30731.1	0.99655	0.99815
																										30733.2	0.99721	0.99843
																										30735.3	0.99732	1.00002
																										30737.5	0.99752	1.0008
																										30739.6	0.99839	1.00185
																										30741.8	0.99935	1.00314
																										30743.9	1.00034	1.00397
																										30746.1	0.99999	1.00464
																										30748.3	1.00147	1.00533
																										30750.4	1.00196	1.00594
																										30752.7	1.00275	1.00631
																										30754.9	1.0017	1.00631
																										30757.1	1.00322	1.00587
																										30759.4	1.00295	1.00647
																										30761.6	1.00374	1.0052
																										30763.8	1.0052	1.00511
																										30766.1	1.00498	1.00449
																										30768.3	1.00474	1.00395
																										30770.7	1.0048	1.0025
																										30772.9	1.00416	1.00205
																										30775.3	1.00494	1.00085
																										30777.5	1.00449	1.00022
																										30779.8	1.00391	0.99934
																										30782.2	1.00436	0.99808
																										30784.5	1.00483	0.99734
																										30786.9	1.00364	0.99677
																										30789.2	1.00325	0.99603
																										30791.6	1.00336	0.99532
																										30794	1.00318	0.99559
																										30796.4	1.00134	0.99543
																										30798.7	1.00136	0.99519
																										30801.1	1.00163	0.99595
																										30803.5	1.00149	0.99626
																										30806	1.00071	0.99651
																										30808.4	0.99978	0.99792
																										30810.8	1.00008	0.99865
																										30813.2	1.00033	0.99974
																										30815.7	0.99904	1.00064
																										30818.2	0.9998	1.00136
																										30820.6	0.99804	1.00196
																										30823.1	0.99766	1.00263
																										30825.6	0.99771	1.00313
																										30828.1	0.99772	1.00357
																										30830.6	0.99803	1.00323
																										30833.2	0.99834	1.00383
																										30835.7	0.99862	1.00408
																										30838.2	0.99806	1.00444
																										30840.7	0.99738	1.00409
																										30843.3	0.99787	1.00379
																										30845.9	0.99806	1.00304
																										30848.5	0.99793	1.00226
																										30851	0.99857	1.00165
																										30853.7	0.99837	1.0013
																										30856.3	0.99869	1.00036
																										30858.8	0.99914	0.99999
																										30861.5	0.99855	0.99937
																										30864.1	0.99994	0.99827
																										30866.7	0.99984	0.99765
																										30869.5	0.99981	0.99761
																										30872	0.99979	0.99743
																										30874.7	0.9995	0.99712
																										30877.4	1.00022	0.99684
																										30880.1	1.0003	0.99673
																										30882.8	1.00135	0.99687
																										30885.6	1.00074	0.99615
																										30888.3	1.00089	0.99712
																										30890.9	1.00109	0.99706
																										30893.7	1.00163	0.99782
																										30896.5	1.00216	0.99784
																										30899.3	1.00127	0.99796
																										30902	1.00154	0.99879
																										30904.7	1.00212	0.9997
																										30907.5	1.00217	0.99983
																										30910.3	1.00227	1.00007
																										30913.1	1.00145	1.0007
																										30916	1.00218	1.00026
																										30918.8	1.00101	1.00094
																										30921.5	1.00151	1.00107
																										30924.4	1.00101	1.00164
																										30927.3	1.0008	1.00235
																										30930.1	1.00078	1.00217
																										30933	1.00006	1.00201
																										30935.9	1.00127	1.00197
																										30938.8	1.00078	1.00236
																										30941.6	1.00063	1.00165
																										30944.5	1.00007	1.0016
																										30947.5	1.0005	1.00114
																										30950.4	0.99998	1.00047
																										30953.2	1.00037	0.99937
																										30956.3	0.99942	0.99899
																										30959.2	0.99925	0.99896
																										30962.1	0.99928	0.99848
																										30965.1	0.99915	0.99864
																										30968.1	0.9986	0.9977
																										30971.1	0.99914	0.99791
																										30974.1	0.99899	0.99752
																										30977.1	0.99891	0.9973
																										30980.1	0.99934	0.99705
																										30983.1	0.99854	0.99725
																										30986.2	0.99835	0.99721
																										30989.2	0.99887	0.99758
																										30992.2	0.99798	0.99751
																										30995.3	0.99852	0.99747
																										30998.3	0.99911	0.99775
																										31001.5	0.99808	0.99825
																										31004.6	1.00024	0.99897
																										31007.6	0.99798	0.999
																										31010.7	0.99951	0.999
																										31013.9	0.99906	0.99968
																										31017	0.99842	0.99964
																										31020.2	0.99828	1.00064
																										31023.3	0.99847	1.00083
																										31026.4	0.99875	1.00069
																										31029.7	0.99892	1.00061
																										31032.8	0.99869	1.00096
																										31035.9	0.99939	1.00122
																										31039.1	0.99964	1.00105
																										31042.4	0.99927	1.00081
																										31045.6	0.9994	1.00088
																										31048.8	0.99982	1.00064
																										31052	0.99985	1.00025
																										31055.3	1.00063	1.00011
																										31058.5	1.00049	1.00002
																										31061.8	0.99966	0.99989
																										31065.1	1.00058	0.99978
																										31068.3	1.00095	0.99947
																										31071.6	1.0002	0.9991
																										31074.9	0.99974	0.99871
																										31078.2	1.00132	0.99857
																										31081.6	1.00065	0.99893
																										31084.8	1.00055	0.99862
																										31088.1	1.00005	0.99849
																										31091.5	1.00165	0.99882
																										31094.8	1.00055	0.99866
																										31098.2	0.99989	0.99865
																										31101.6	1.0001	0.99935
																										31105	1.00058	0.99877
																										31108.3	1.00019	0.99943
																										31111.8	0.99975	0.99926
																										31115.1	0.99979	0.99982
																										31118.6	0.99949	1.00001
																										31122	1.00002	0.99992
																										31125.5	0.9996	1.00066
																										31128.9	1.00006	1.0007
																										31132.3	1.00011	1.00155
																										31135.8	1.00006	1.00123
																										31139.2	1.00017	1.00133
																										31142.8	1.00042	1.00158
																										31146.3	1.00024	1.00197
																										31149.8	1.00013	1.00201
																										31153.3	1.00046	1.00186
																										31156.8	0.99952	1.0016
																										31160.3	1.00005	1.00183
																										31163.8	1.00006	1.00194
																										31167.5	1.00013	1.00153
																										31170.9	0.99962	1.00161
																										31174.5	0.99937	1.00161
																										31178.1	1.00011	1.00109
																										31181.7	0.99943	1.00097
																										31185.3	0.99995	1.00136
																										31188.9	1.00049	1.00022
																										31192.4	0.99932	1.00086
																										31196.1	0.9994	1.00022
																										31199.8	0.99943	1.00009
																										31203.4	0.99994	1.0002
																										31207.1	1.00039	0.99967
																										31210.7	0.99978	1.00021
																										31214.4	0.99962	0.99982
																										31218	0.99996	0.99962
																										31221.7	1.0001	0.99927
																										31225.5	1.00052	1.00015
																										31229.1	1.00014	0.99979
																										31232.9	1.00008	1.00012
																										31236.6	1.00002	0.9999
																										31240.3	1.0009	0.99968
																										31244.1	1.00077	1.00035
																										31247.8	1.00092	0.99965
																										31251.6	1.00025	1.00001
																										31255.4	1.00102	1.00043
																										31259.1	1.00015	1.0002
																										31263	0.99984	1.00078
																										31266.7	1.00011	0.99962
																										31270.5	0.9999	1.00066
																										31274.3	0.99973	1.00031
																										31278.2	1.00093	1.00056
																										31282	0.99981	1.00027
																										31285.9	1.00074	0.99992
																										31289.7	1.00001	0.99963
																										31293.6	1.00073	1
																										31297.4	1.00061	0.99947
																										31301.3	1.00003	1.00006
																										31305.2	1.00064	0.99979
																										31309.1	0.99988	0.99875
																										31313	1.00008	0.99898
																										31317	1.00018	0.99885
																										31320.9	0.99995	0.9986
																										31324.8	1.00071	0.99826
																										31328.7	0.99972	0.99847
																										31332.7	0.99978	0.99844
																										31336.7	0.99952	0.99816
																										31340.7	0.99957	0.9978
																										31344.7	0.99966	0.99813
																										31348.7	0.99943	0.99815
																										31352.7	0.99909	0.9983
																										31356.7	1.00019	0.99757
																										31360.6	0.99972	0.99777
																										31364.7	0.99979	0.99797
																										31368.8	0.99829	0.99754
																										31372.9	0.99945	0.99719
																										31376.9	0.99862	0.99725
																										31381	0.99874	0.99752
																										31385	0.99955	0.99754
																										31389.1	0.99906	0.99733
																										31393.2	0.99876	0.9974
																										31397.3	0.99906	0.99675
																										31401.5	0.9995	0.9973
																										31405.6	0.99855	0.9971
																										31409.7	0.99863	0.99675
																										31413.9	0.99794	0.99672
																										31418	0.99849	0.99671
																										31422.2	0.99813	0.9967
																										31426.3	0.99841	0.99617
																										31430.6	0.99829	0.99606
																										31434.8	0.99857	0.99625
																										31439	0.99855	0.99543
																										31443.1	0.99743	0.99568
																										31447.4	0.99757	0.99508
																										31451.6	0.99812	0.99478
																										31455.8	0.99789	0.99493
																										31460.1	0.99673	0.99441
																										31464.3	0.99655	0.99442
																										31468.6	0.99739	0.99381

## Sheet: Fig. 4
Fig. 4a										Fig. 4b									Fig. 4c				Fig. 4e																					Fig. 4f			Fig. 4h
X-axis	Y-axis	Y-axis	X-axis	Y-axis	Y-axis	X-axis	Y-axis	Y-axis		X-axis	Y-axis	X-axis	Y-axis	X-axis	Y-axis	X-axis	Y-axis		X-axis	Y-axis	Y-axis		X-axis	Y-axis	Y-axis	Y-axis	X-axis	Y-axis	Y-axis	Y-axis	X-axis	Y-axis	Y-axis	Y-axis	X-axis	Y-axis	Y-axis	Y-axis	X-axis	Y-axis	Y-axis	Y-axis		X-axis	Y-axis		X-axis	Y-axis	X-axis
1.09368	0.03665	0.09632	1.09622	0.02179	0.15029	1.09755	-0.0154	0.07267		1.09622	174.67	1.09755	165.021	1.09622	0.50659	1.09755	0.69958		Sb-NSCF	2.31342	0.76007		2.77778e-05	-2.6501	2.75705	101.978	2.00003	-2.53899	2.60456	101.275	4.00003	-2.20404	2.16713	99.1555	6.00003	-2.34707	2.50438	103.243	8.00003	-2.19879	2.40198	104.417		83.5926	2		0.000444444	-57.31	5.83333
1.09267	0.03684	0.09439	1.09532	0.01888	0.1462	1.09652	-0.01457	0.07203		1.09532	177.122	1.09652	166.353	1.09532	0.45756	1.09652	0.67294		Sb-NCF	1.48093	0.74374		5.55556e-05	-2.60808	2.66466	101.073	2.00006	-2.53455	2.52887	99.8879	4.00006	-2.1996	2.13262	98.454	6.00006	-2.34182	2.42536	101.752	8.00006	-2.18505	2.33742	103.369		86.2061	1.2		0.000888889	-57.27	18.8889
1.09169	0.0363	0.09267	1.09431	0.01925	0.14255	1.0955	-0.01392	0.07117		1.09431	176.209	1.0955	167.278	1.09431	0.47582	1.0955	0.65444		NSC	0.08686	0.64692		8.33333e-05	-2.63071	2.61569	99.7137	2.00008	-2.52364	2.48101	99.1482	4.00008	-2.18949	2.10479	98.0276	6.00008	-2.33859	2.39642	101.221	8.00008	-2.18747	2.29068	102.305		90.8	0.7		0.00133	-57.28	27.7778
1.09072	0.0356	0.09116	1.09333	0.01871	0.13954	1.09449	-0.01356	0.07031		1.09333	176.352	1.09449	167.664	1.09333	0.47295	1.09449	0.64672						0.000111111	-2.6202	2.59231	99.465	2.00011	-2.51596	2.46431	98.963	4.00011	-2.19273	2.09032	97.6091	6.00011	-2.33616	2.3608	100.525	8.00011	-2.18828	2.27509	101.945		92.5	2.2		0.00178	-57.27	31.3889
1.08974	0.035	0.08923	1.09235	0.01809	0.13631	1.09347	-0.01317	0.06966		1.09235	176.568	1.09347	168.196	1.09235	0.46863	1.09347	0.63608						0.000138889	-2.59677	2.55558	99.2007	2.00014	-2.50707	2.44428	98.7318	4.00014	-2.19152	2.08699	97.5569	6.00014	-2.3301	2.32295	99.8464	8.00014	-2.18222	2.23502	101.195		92.4582	3.85		0.00222	-57.29	40.8333
1.08877	0.03428	0.08751	1.09137	0.01763	0.1333	1.09246	-0.01291	0.06902		1.09137	176.644	1.09246	168.479	1.09137	0.46713	1.09246	0.63041						0.000166667	-2.61697	2.53889	98.4856	2.00017	-2.49778	2.41756	98.3681	4.00017	-2.18747	2.08253	97.5424	6.00017	-2.3196	2.31405	99.8803	8.00017	-2.16566	2.2072	100.95		94.6702	1.5		0.00267	-57.31	48.6111
1.08779	0.03352	0.08686	1.09038	0.01711	0.13051	1.09145	-0.01259	0.06902		1.09038	176.817	1.09145	169.153	1.09038	0.46366	1.09145	0.61695						0.000194444	-2.59879	2.52664	98.5924	2.00019	-2.49818	2.41422	98.2909	4.00019	-2.18747	2.07252	97.3014	6.00019	-2.30949	2.30515	99.9057	8.00019	-2.17091	2.20942	100.879					0.00311	-57.26	63.6389
1.08681	0.03301	0.08514	1.0894	0.01661	0.12793	1.09044	-0.01225	0.06837		1.0894	177.014	1.09044	169.606	1.0894	0.45971	1.09044	0.60788						0.000222222	-2.59192	2.51774	98.5482	2.00022	-2.49778	2.39864	97.9753	4.00022	-2.1802	2.07585	97.5483	6.00022	-2.31313	2.29179	99.5365	8.00022	-2.16202	2.19718	100.807					0.00356	-57.29	70
1.08583	0.03238	0.08407	1.08841	0.0163	0.12535	1.08943	-0.01203	0.06773		1.08841	176.99	1.08943	169.836	1.08841	0.46019	1.08943	0.60328						0.00025	-2.60283	2.50216	98.028	2.00025	-2.49616	2.38974	97.8218	4.00025	-2.18424	2.0714	97.3485	6.00025	-2.31071	2.28845	99.5161	8.00025	-2.15838	2.1905	100.738					0.004	-57.29
1.08483	0.03259	0.08299	1.08743	0.01586	0.1232	1.0884	-0.011	0.06751		1.08743	177.186	1.0884	171.977	1.08743	0.45628	1.0884	0.56047						0.000277778	-2.58222	2.49548	98.2917	2.00028	-2.49172	2.3864	97.841	4.00028	-2.18949	2.06918	97.1747	6.00028	-2.29778	2.27621	99.5284	8.00028	-2.16727	2.17269	100.125					0.00444	-57.29
1.08382	0.03287	0.08149	1.08644	0.0155	0.12083	1.08736	-0.0099	0.06687		1.08644	177.267	1.08736	174.215	1.08644	0.45466	1.08736	0.5157						0.000305556	-2.58788	2.49548	98.1823	2.00031	-2.48121	2.37415	97.7951	4.00031	-2.18586	2.06472	97.1502	6.00031	-2.30909	2.27843	99.3317	8.00031	-2.1604	2.1816	100.488					0.00489	-57.31
1.08284	0.03228	0.08041	1.08545	0.01515	0.11868	1.08636	-0.0099	0.06644		1.08545	177.361	1.08636	174.072	1.08545	0.45278	1.08636	0.51856						0.000333333	-2.58909	2.4799	97.8458	2.00033	-2.48162	2.36748	97.6462	4.00033	-2.17778	2.05916	97.2004	6.00033	-2.30384	2.2673	99.2007	8.00033	-2.15071	2.16045	100.226					0.00533	-57.26
1.08186	0.03179	0.07912	1.08447	0.0148	0.11675	1.08539	-0.01097	0.06601		1.08447	177.492	1.08539	171.497	1.08447	0.45016	1.08539	0.57006						0.000361111	-2.57737	2.4799	98.0725	2.00036	-2.48162	2.35969	97.4814	4.00036	-2.18182	2.0625	97.1887	6.00036	-2.28768	2.24727	99.1089	8.00036	-2.1596	2.18271	100.532					0.00578	-57.28
1.08089	0.03077	0.07826	1.08347	0.01459	0.11481	1.08441	-0.01134	0.06558		1.08347	177.451	1.08441	170.515	1.08347	0.45098	1.08441	0.5897						0.000388889	-2.59152	2.47767	97.7542	2.00039	-2.47636	2.36414	97.6815	4.00039	-2.18182	2.0625	97.1887	6.00039	-2.29737	2.26619	99.3166	8.00039	-2.15879	2.15488	99.9095					0.00622	-57.29
1.07995	0.02926	0.07719	1.08249	0.01424	0.11309	1.08344	-0.01231	0.06536		1.08249	177.636	1.08344	168.308	1.08249	0.44728	1.08344	0.63384						0.000416667	-2.58545	2.46097	97.5333	2.00042	-2.48444	2.35969	97.4245	4.00042	-2.17859	2.05916	97.1818	6.00042	-2.2998	2.26396	99.2148	8.00042	-2.14667	2.15933	100.294					0.00667	-57.28
1.07896	0.02892	0.07654	1.0815	0.01396	0.11137	1.08243	-0.01189	0.06493		1.0815	177.719	1.08243	169.038	1.0815	0.44562	1.08243	0.61924						0.000444444	-2.57091	2.46431	97.883	2.00044	-2.48242	2.35635	97.3944	4.00044	-2.1798	2.05025	96.9376	6.00044	-2.2897	2.25061	99.139	8.00044	-2.15717	2.16379	100.153					0.00711	-57.3
1.07798	0.02832	0.0759	1.08051	0.01374	0.10965	1.08137	-0.01033	0.0645		1.08051	177.726	1.08137	172.4	1.08051	0.44548	1.08137	0.552						0.000472222	-2.59273	2.46209	97.4155	2.00047	-2.47232	2.34967	97.4563	4.00047	-2.17414	2.05025	97.0674	6.00047	-2.29737	2.24281	98.7983	8.00047	-2.15919	2.156	99.9259					0.00756	-57.25
1.077	0.02784	0.07504	1.07952	0.01346	0.10793	1.08036	-0.01014	0.06472		1.07952	177.822	1.08036	172.919	1.07952	0.44357	1.08036	0.54161						0.0005	-2.56242	2.4465	97.6857	2.0005	-2.47717	2.34522	97.2637	4.0005	-2.16808	2.04803	97.1525	6.0005	-2.29131	2.24615	99.0047	8.0005	-2.14263	2.13707	99.8702					0.008	-57.28
1.07601	0.02743	0.07439	1.07852	0.01322	0.10643	1.07936	-0.00996	0.0645		1.07852	177.9	1.07936	173.251	1.07852	0.442	1.07936	0.53499						0.000527778	-2.56566	2.45652	97.8269	2.00053	-2.4804	2.34744	97.2459	4.00053	-2.17051	2.04914	97.1239	6.00053	-2.2796	2.23391	98.9878	8.00053	-2.15232	2.14375	99.8005					0.00844	-57.28
1.07503	0.02705	0.07375	1.07753	0.013	0.10492	1.07835	-0.0097	0.06429		1.07753	177.958	1.07835	173.774	1.07753	0.44084	1.07835	0.52452						0.000555556	-2.59152	2.45541	97.3032	2.00056	-2.47394	2.34744	97.3763	4.00056	-2.17091	2.05137	97.1688	6.00056	-2.29051	2.23836	98.8486	8.00056	-2.14343	2.13596	99.8253					0.00889	-57.27
1.07404	0.02659	0.07246	1.07654	0.01271	0.10363	1.07735	-0.0096	0.06386		1.07654	178.143	1.07735	173.869	1.07654	0.43714	1.07735	0.52262						0.000583333	-2.55758	2.43649	97.5753	2.00058	-2.47515	2.34076	97.2095	4.00058	-2.17172	2.04914	97.096	6.00058	-2.28848	2.24504	99.0417	8.00058	-2.13818	2.1482	100.234					0.00933	-57.29
1.07306	0.02613	0.0716	1.07555	0.01259	0.10213	1.07634	-0.00943	0.06364		1.07555	178.043	1.07634	174.185	1.07555	0.43914	1.07634	0.5163						0.000611111	-2.57091	2.45652	97.7247	2.00061	-2.47636	2.3441	97.2562	4.00061	-2.17455	2.04803	97.0038	6.00061	-2.28283	2.23725	98.9916	8.00061	-2.14222	2.11259	99.3035					0.00978	-57.25
1.07207	0.02572	0.07117	1.07456	0.01235	0.10084	1.07534	-0.00931	0.06386		1.07456	178.178	1.07534	174.546	1.07456	0.43644	1.07534	0.50908						0.000638889	-2.59273	2.44316	97.0301	2.00064	-2.46949	2.33965	97.3	4.00064	-2.17374	2.04914	97.0495	6.00064	-2.29172	2.23614	98.7725	8.00064	-2.13212	2.12594	99.8549					0.01022	-57.26
1.07109	0.02541	0.07031	1.07356	0.01212	0.09933	1.07433	-0.00913	0.06343		1.07356	178.253	1.07433	174.845	1.07356	0.43495	1.07433	0.5031						0.000666667	-2.55636	2.43649	97.599	2.00067	-2.46667	2.32852	97.119	4.00067	-2.17374	2.04914	97.0495	6.00067	-2.29172	2.24281	98.9215	8.00067	-2.13172	2.13707	100.125					0.01067	-57.28
1.0701	0.02487	0.06966	1.07257	0.01195	0.09804	1.07333	-0.00906	0.06364		1.07257	178.273	1.07333	175.07	1.07257	0.43453	1.07333	0.4986						0.000694444	-2.56242	2.43315	97.4122	2.00069	-2.46667	2.33186	97.1906	4.00069	-2.17051	2.04692	97.0695	6.00069	-2.28485	2.22946	98.773	8.00069	-2.14788	2.14486	99.9298					0.01111	-57.27
1.06912	0.02448	0.06902	1.07158	0.01172	0.09697	1.07232	-0.00893	0.06343		1.07158	178.436	1.07232	175.321	1.07158	0.43128	1.07232	0.49357						0.000722222	-2.58707	2.44205	97.1164	2.00072	-2.46101	2.31294	96.8983	4.00072	-2.17091	2.04135	96.9242	6.00072	-2.29091	2.21833	98.3904	8.00072	-2.13818	2.10257	99.1602					0.01156	-57.31
1.06813	0.02412	0.06816	1.07059	0.01153	0.09568	1.07132	-0.00878	0.063		1.07059	178.494	1.07132	175.54	1.07059	0.43012	1.07132	0.48921						0.00075	-2.54909	2.42758	97.5584	2.00075	-2.45818	2.31961	97.0998	4.00075	-2.17253	2.04358	96.9415	6.00075	-2.28404	2.2328	98.8655	8.00075	-2.11798	2.10702	99.7406					0.012	-57.29
1.0672	0.02218	0.06773	1.06959	0.01135	0.0946	1.07032	-0.00877	0.06278		1.06959	178.58	1.07032	175.49	1.06959	0.42841	1.07032	0.4902						0.000777778	-2.56323	2.43537	97.4421	2.00078	-2.46343	2.32963	97.2084	4.00078	-2.17616	2.0458	96.9124	6.00078	-2.27636	2.22389	98.834	8.00078	-2.14141	2.15266	100.262					0.01244	-57.34
1.06622	0.02169	0.06708	1.0686	0.01107	0.09353	1.06931	-0.00858	0.06278		1.0686	178.839	1.06931	175.955	1.0686	0.42322	1.06931	0.48091						0.000805556	-2.58424	2.42981	96.92	2.00081	-2.46869	2.33186	97.1497	4.00081	-2.17414	2.04469	96.9316	6.00081	-2.28646	2.22278	98.5877	8.00081	-2.15394	2.14041	99.685					0.01289	-57.34
1.06523	0.02134	0.06665	1.06761	0.01095	0.09245	1.06831	-0.00848	0.06257		1.06761	178.827	1.06831	176.137	1.06761	0.42346	1.06831	0.47726						0.000833333	-2.55434	2.4376	97.6613	2.00083	-2.47192	2.32852	97.0128	4.00083	-2.16889	2.04469	97.0524	6.00083	-2.2796	2.22167	98.713	8.00083	-2.1503	2.1393	99.7435					0.01333	-57.33
1.06425	0.02096	0.06622	1.06662	0.01062	0.09138	1.0673	-0.00837	0.06278		1.06662	179.183	1.0673	176.48	1.06662	0.41635	1.0673	0.4704						0.000861111	-2.56606	2.43092	97.2956	2.00086	-2.47071	2.31739	96.7979	4.00086	-2.16485	2.0369	96.9548	6.00086	-2.27152	2.21276	98.6898	8.00086	-2.14505	2.10479	99.0528					0.01378	-57.33
1.0632	0.02209	0.06536	1.06567	0.00914	0.09073	1.0663	-0.00823	0.06235		1.06567	181.691	1.0663	176.687	1.06567	0.36618	1.0663	0.46626						0.000888889	-2.58424	2.42647	96.8513	2.00089	-2.46545	2.32295	97.0241	4.00089	-2.17212	2.04469	96.978	6.00089	-2.28242	2.22946	98.826	8.00089	-2.14465	2.13151	99.6928					0.01422	-57.3
1.06221	0.02185	0.06472	1.06468	0.00894	0.08966	1.06529	-0.00815	0.06235		1.06468	181.87	1.06529	176.87	1.06468	0.3626	1.06529	0.4626						0.000916667	-2.55758	2.43537	97.5525	2.00092	-2.45939	2.32295	97.147	4.00092	-2.16566	2.03912	96.9908	6.00092	-2.28444	2.225	98.6819	8.00092	-2.14343	2.13262	99.7471					0.01467	-57.33
1.06123	0.02149	0.0645	1.06368	0.00882	0.0888	1.06429	-0.00802	0.06235		1.06368	181.934	1.06429	177.207	1.06368	0.36132	1.06429	0.45587						0.000944444	-2.57131	2.4209	96.9871	2.00094	-2.46343	2.31182	96.8251	4.00094	-2.16646	2.03912	96.9721	6.00094	-2.27354	2.21276	98.6453	8.00094	-2.14707	2.12372	99.4532					0.01511	-57.31
1.06024	0.02123	0.06364	1.06269	0.00862	0.08772	1.06328	-0.00788	0.06235		1.06269	182.112	1.06328	177.547	1.06269	0.35777	1.06328	0.44905						0.000972222	-2.58263	2.42424	96.8367	2.00097	-2.46101	2.31516	96.9463	4.00097	-2.17455	2.0458	96.9495	6.00097	-2.28	2.2161	98.5788	8.00097	-2.14828	2.12038	99.3463					0.01556	-57.31
1.05925	0.02088	0.06321	1.06164	0.00994	0.08686	1.06228	-0.00786	0.06235		1.06164	179.464	1.06228	177.604	1.06164	0.41072	1.06228	0.44792						0.001	-2.55515	2.42981	97.4856	2.001	-2.44848	2.31182	97.1291	4.001	-2.17253	2.04246	96.9143	6.001	-2.2796	2.22167	98.713	8.001	-2.14465	2.12817	99.6144					0.016	-57.32
1.05826	0.02059	0.06278	1.06065	0.00983	0.086	1.06128	-0.00772	0.06235		1.06065	179.477	1.06128	177.972	1.06065	0.41046	1.06128	0.44056						0.00103	-2.56485	2.41756	97.0439	2.00103	-2.45495	2.32184	97.2134	4.00103	-2.16687	2.03133	96.7716	6.00103	-2.27394	2.21499	98.6867	8.00103	-2.14909	2.13151	99.5892					0.01644	-57.28
1.05727	0.02018	0.06214	1.05965	0.00981	0.08514	1.06028	-0.00766	0.06214		1.05965	179.338	1.06028	178.063	1.05965	0.41324	1.06028	0.43874						0.00106	-2.57293	2.41645	96.8638	2.00106	-2.46061	2.31294	96.9065	4.00106	-2.16202	2.02799	96.8013	6.00106	-2.28081	2.22167	98.6864	8.00106	-2.15192	2.11704	99.1829					0.01689	-57.31
1.05629	0.01985	0.06128	1.05865	0.00969	0.08428	1.05927	-0.00756	0.06171		1.05865	179.379	1.05927	178.18	1.05865	0.41243	1.05927	0.4364						0.00108	-2.56	2.42424	97.2763	2.00108	-2.45374	2.31071	96.998	4.00108	-2.16404	2.04914	97.2729	6.00108	-2.28566	2.22055	98.5552	8.00108	-2.14505	2.11926	99.3953					0.01733	-57.3
1.0553	0.01944	0.06085	1.05766	0.0095	0.08342	1.05827	-0.00753	0.06171		1.05766	179.546	1.05827	178.252	1.05766	0.40909	1.05827	0.43495						0.00111	-2.56566	2.412	96.913	2.00111	-2.45616	2.31182	96.9728	4.00111	-2.16808	2.03467	96.8257	6.00111	-2.26667	2.20163	98.5445	8.00111	-2.13778	2.10925	99.3282					0.01778	-57.31
1.05431	0.01923	0.06085	1.05666	0.00938	0.08278	1.05727	-0.0074	0.06214		1.05666	179.636	1.05727	178.703	1.05666	0.40727	1.05727	0.42593						0.00114	-2.56525	2.41089	96.8979	2.00114	-2.45778	2.31628	97.036	4.00114	-2.16525	2.0369	96.9455	6.00114	-2.27879	2.22055	98.7057	8.00114	-2.14101	2.11481	99.3844					0.01822	-57.32
1.05332	0.01891	0.0602	1.05567	0.00923	0.08192	1.05626	-0.00733	0.06171		1.05567	179.741	1.05626	178.773	1.05567	0.40519	1.05626	0.42453						0.00117	-2.55677	2.41979	97.2476	2.00117	-2.45131	2.30515	96.927	4.00117	-2.17172	2.03578	96.7693	6.00117	-2.28162	2.21499	98.5182	8.00117	-2.13374	2.11815	99.6334					0.01867	-57.29
1.05229	0.01973	0.05977	1.05467	0.00911	0.08127	1.05522	-0.00614	0.06149		1.05467	179.845	1.05522	181.849	1.05467	0.40309	1.05522	0.36302						0.00119	-2.55273	2.40977	97.1193	2.00119	-2.45616	2.31294	96.9968	4.00119	-2.16606	2.03133	96.7902	6.00119	-2.2703	2.20942	98.641	8.00119	-2.13859	2.12483	99.6773					0.01911	-57.3
1.05129	0.01983	0.05934	1.05367	0.00905	0.08041	1.0542	-0.00565	0.06171		1.05367	179.772	1.0542	183.218	1.05367	0.40455	1.0542	0.33563						0.00122	-2.56364	2.41089	96.9293	2.00122	-2.45818	2.30737	96.8354	4.00122	-2.16848	2.03912	96.9256	6.00122	-2.27677	2.20608	98.4232	8.00122	-2.15152	2.12372	99.3498					0.01956	-57.3
1.05029	0.0196	0.0587	1.05268	0.00888	0.07977	1.05322	-0.00618	0.06128		1.05268	179.961	1.05322	181.668	1.05268	0.40078	1.05322	0.36665						0.00125	-2.56283	2.42313	97.1981	2.00125	-2.45051	2.30403	96.9193	4.00125	-2.16768	2.03578	96.8623	6.00125	-2.27879	2.21499	98.5803	8.00125	-2.14909	2.12038	99.3275					0.02	-57.3
1.04931	0.0193	0.05805	1.05168	0.00883	0.07912	1.05225	-0.00699	0.06128		1.05168	179.916	1.05225	179.513	1.05168	0.40167	1.05225	0.40974						0.00128	-2.55354	2.40087	96.9186	2.00128	-2.45374	2.30626	96.9017	4.00128	-2.16162	2.03356	96.9475	6.00128	-2.26505	2.20831	98.7316	8.00128	-2.13778	2.09923	99.0902					0.02044	-56.97
1.04835	0.01801	0.05784	1.05069	0.00868	0.07826	1.05128	-0.00785	0.06106		1.05069	180.039	1.05128	177.208	1.05069	0.39922	1.05128	0.45583						0.00131	-2.55879	2.40866	96.9778	2.00131	-2.45657	2.31405	97.0126	4.00131	-2.16323	2.02799	96.7733	6.00131	-2.27758	2.21165	98.5314	8.00131	-2.1402	2.11259	99.3506					0.02089	-56.52
1.04738	0.01719	0.05762	1.04969	0.00855	0.07762	1.0503	-0.00843	0.06128		1.04969	180.161	1.0503	175.809	1.04969	0.39677	1.0503	0.48383						0.00133	-2.56364	2.41422	96.9985	2.00133	-2.45374	2.30292	96.8293	4.00133	-2.16768	2.0369	96.8896	6.00133	-2.27515	2.20608	98.4587	8.00133	-2.13778	2.10702	99.2754					0.02133	-56.55
1.04639	0.01686	0.05698	1.0487	0.00845	0.07697	1.04928	-0.00787	0.06106		1.0487	180.212	1.04928	177.17	1.0487	0.39575	1.04928	0.45659						0.00136	-2.54505	2.40198	97.108	2.00136	-2.45293	2.29624	96.7007	4.00136	-2.16768	2.03912	96.9442	6.00136	-2.26343	2.20608	98.7168	8.00136	-2.13293	2.11593	99.5998					0.02178	-56.55
1.0454	0.01661	0.05655	1.0477	0.00835	0.07654	1.04825	-0.00687	0.06085		1.0477	180.336	1.04825	179.7	1.0477	0.39328	1.04825	0.40599						0.00139	-2.55556	2.41089	97.0871	2.00139	-2.45414	2.30403	96.8452	4.00139	-2.16848	2.04246	97.0073	6.00139	-2.27717	2.21499	98.6157	8.00139	-2.14101	2.10813	99.2263					0.02222	-56.54
1.04441	0.01637	0.05633	1.0467	0.00824	0.07568	1.04724	-0.00672	0.06106		1.0467	180.36	1.04724	180.171	1.0467	0.3928	1.04724	0.39657						0.00142	-2.56646	2.41979	97.0584	2.00142	-2.44808	2.29847	96.8479	4.00142	-2.17616	2.03801	96.7218	6.00142	-2.27758	2.20608	98.4055	8.00142	-2.14384	2.11815	99.3973					0.02267	-56.52
1.04342	0.01608	0.0559	1.04571	0.00815	0.07504	1.04624	-0.00665	0.06128		1.04571	180.403	1.04624	180.426	1.04571	0.39193	1.04624	0.39148						0.00144	-2.55515	2.40309	96.9333	2.00144	-2.44404	2.29401	96.8336	4.00144	-2.15596	2.03022	96.9963	6.00144	-2.26424	2.20608	98.699	8.00144	-2.13293	2.10591	99.3625					0.02311	-56.51
1.04243	0.01583	0.05547	1.04471	0.00803	0.07461	1.04524	-0.00661	0.06106		1.04471	180.564	1.04524	180.464	1.04471	0.38872	1.04524	0.39071						0.00147	-2.55717	2.40421	96.9169	2.00147	-2.44606	2.29513	96.8166	4.00147	-2.16808	2.03245	96.771	6.00147	-2.27879	2.21276	98.53	8.00147	-2.14061	2.10813	99.2357					0.02356	-56.54
1.04144	0.01556	0.05504	1.04371	0.00795	0.07396	1.04423	-0.0065	0.06106		1.04371	180.599	1.04423	180.767	1.04371	0.38803	1.04423	0.38467						0.0015	-2.56727	2.40866	96.8124	2.0015	-2.44242	2.29847	96.9635	4.0015	-2.16687	2.03022	96.7442	6.0015	-2.27798	2.20608	98.3966	8.0015	-2.14141	2.10479	99.1376					0.024	-56.54
1.04045	0.01526	0.05483	1.04271	0.00792	0.07332	1.04324	-0.00653	0.06106		1.04271	180.5	1.04324	180.677	1.04271	0.39	1.04324	0.38647						0.00153	-2.54667	2.39753	96.9836	2.00153	-2.44687	2.30737	97.0658	4.00153	-2.16081	2.03356	96.9662	6.00153	-2.26101	2.20274	98.6947	8.00153	-2.11919	2.08142	99.1008					0.02444	-56.53
1.03946	0.01502	0.05418	1.04172	0.00775	0.07267	1.04223	-0.00643	0.06085		1.04172	180.727	1.04223	180.88	1.04172	0.38546	1.04223	0.38239						0.00156	-2.55232	2.40755	97.081	2.00156	-2.44687	2.29179	96.7273	4.00156	-2.16606	2.02577	96.6532	6.00156	-2.27717	2.2072	98.4396	8.00156	-2.13212	2.10813	99.4343					0.02489	-56.52
1.03847	0.0148	0.05375	1.04072	0.00768	0.07224	1.04123	-0.00633	0.06085		1.04072	180.771	1.04123	181.146	1.04072	0.38459	1.04123	0.37707						0.00158	-2.56242	2.40755	96.8837	2.00158	-2.44283	2.29847	96.9552	4.00158	-2.1701	2.0369	96.8338	6.00158	-2.27515	2.2072	98.4839	8.00158	-2.13212	2.10368	99.3286					0.02533	-56.5
1.03748	0.01452	0.05354	1.03973	0.00754	0.0716	1.04023	-0.00627	0.06063		1.03973	180.934	1.04023	181.261	1.03973	0.38132	1.04023	0.37478						0.00161	-2.55434	2.40198	96.9259	2.00161	-2.44242	2.29735	96.9393	4.00161	-2.16162	2.02911	96.838	6.00161	-2.26424	2.20497	98.6738	8.00161	-2.12404	2.10479	99.5449					0.02578	-56.53
1.03649	0.0143	0.05311	1.03873	0.00748	0.07117	1.03922	-0.00624	0.06042		1.03873	180.98	1.03922	181.284	1.03873	0.38041	1.03922	0.37432						0.00164	-2.55192	2.40198	96.9733	2.00164	-2.44687	2.29958	96.8969	4.00164	-2.1701	2.03467	96.7792	6.00164	-2.28202	2.21165	98.434	8.00164	-2.13293	2.10146	99.2567					0.02622	-56.54
1.03549	0.01405	0.05289	1.03773	0.00739	0.07074	1.03822	-0.00616	0.06085		1.03773	181.072	1.03822	181.607	1.03773	0.37856	1.03822	0.36787						0.00167	-2.55475	2.40309	96.9411	2.00167	-2.44404	2.2929	96.8094	4.00167	-2.16687	2.03245	96.7989	6.00167	-2.27758	2.20831	98.4559	8.00167	-2.13495	2.10146	99.2094					0.02667	-56.57
1.03455	0.01264	0.05268	1.03674	0.00719	0.07009	1.03722	-0.00613	0.06063		1.03674	181.395	1.03722	181.642	1.03674	0.37209	1.03722	0.36717						0.00169	-2.55192	2.39976	96.927	2.00169	-2.44283	2.29513	96.8826	4.00169	-2.1596	2.03022	96.9121	6.00169	-2.26545	2.19829	98.4954	8.00169	-2.12404	2.10479	99.5449					0.02711	-56.58
1.03357	0.01198	0.05246	1.03574	0.00719	0.06945	1.03622	-0.00611	0.06085		1.03574	181.239	1.03622	181.756	1.03574	0.37523	1.03622	0.36488						0.00172	-2.54384	2.40087	97.1086	2.00172	-2.44566	2.28956	96.7036	4.00172	-2.16323	2.03022	96.8281	6.00172	-2.27596	2.2072	98.4662	8.00172	-2.13657	2.10591	99.2773					0.02756	-56.55
1.03258	0.01173	0.05182	1.03474	0.00715	0.06902	1.03522	-0.00606	0.06106		1.03474	181.216	1.03522	181.937	1.03474	0.37567	1.03522	0.36126						0.00175	-2.56162	2.40198	96.7839	2.00175	-2.44444	2.29068	96.7526	4.00175	-2.16404	2.03133	96.8368	6.00175	-2.27717	2.20942	98.4899	8.00175	-2.13576	2.0881	98.8717					0.028	-56.58
1.03159	0.01148	0.05117	1.03375	0.00698	0.06859	1.03422	-0.00604	0.06063		1.03375	181.518	1.03422	181.875	1.03375	0.36965	1.03422	0.3625						0.00178	-2.55434	2.39753	96.8332	2.00178	-2.44404	2.29068	96.7608	4.00178	-2.1596	2.02688	96.8299	6.00178	-2.26545	2.19718	98.4701	8.00178	-2.13253	2.11926	99.6881					0.02844	-56.58
1.03057	0.012	0.05074	1.03279	0.0057	0.06816	1.03321	-0.0059	0.06063		1.03279	184.562	1.03321	182.258	1.03279	0.30876	1.03321	0.35484						0.00181	-2.53535	2.39308	97.1131	2.00181	-2.44606	2.28845	96.671	4.00181	-2.16242	2.03245	96.9015	6.00181	-2.27313	2.20386	98.4527	8.00181	-2.13535	2.09144	98.961					0.02889	-56.58
1.02955	0.01253	0.05074	1.03181	0.00524	0.06773	1.03221	-0.00596	0.06085		1.03181	185.638	1.03221	182.165	1.03181	0.28725	1.03221	0.3567						0.00183	-2.56	2.39642	96.6996	2.00183	-2.44768	2.2929	96.7351	4.00183	-2.16283	2.02577	96.7278	6.00183	-2.27152	2.20386	98.4882	8.00183	-2.1402	2.11704	99.4559					0.02933	-56.55
1.02856	0.01231	0.0501	1.03081	0.00521	0.06708	1.03121	-0.00583	0.06063		1.03081	185.587	1.03121	182.451	1.03081	0.28826	1.03121	0.35099						0.00186	-2.55313	2.40421	96.9959	2.00186	-2.44162	2.28845	96.7618	4.00186	-2.16242	2.02465	96.7096	6.00186	-2.26384	2.19607	98.4804	8.00186	-2.13455	2.10591	99.3247					0.02978	-56.53
1.02757	0.01203	0.04967	1.02982	0.00513	0.06665	1.03021	-0.00586	0.06042		1.02982	185.694	1.03021	182.31	1.02982	0.28612	1.03021	0.35381						0.00189	-2.53333	2.39308	97.153	2.00189	-2.44404	2.28845	96.7123	4.00189	-2.16808	2.02911	96.6889	6.00189	-2.2703	2.20052	98.4391	8.00189	-2.13616	2.09589	99.0484					0.03022	-56.56
1.02657	0.01186	0.04902	1.02879	0.00591	0.06622	1.02921	-0.00582	0.06042		1.02879	183.61	1.02921	182.42	1.02879	0.32781	1.02921	0.35159						0.00192	-2.56606	2.40087	96.6741	2.00192	-2.44606	2.28845	96.671	4.00192	-2.16162	2.02911	96.838	6.00192	-2.26869	2.19829	98.4241	8.00192	-2.13616	2.10591	99.2868					0.03067	-56.56
1.02558	0.01163	0.04902	1.02776	0.00656	0.06558	1.02821	-0.00574	0.06042		1.02776	181.818	1.02821	182.655	1.02776	0.36363	1.02821	0.3469						0.00194	-2.55879	2.40532	96.9085	2.00194	-2.4404	2.284	96.6894	4.00194	-2.1604	2.03133	96.9208	6.00194	-2.26061	2.19829	98.6025	8.00194	-2.13616	2.09923	99.128					0.03111	-56.56
1.02459	0.01143	0.04881	1.02677	0.00647	0.06515	1.0272	-0.00559	0.06042		1.02677	181.925	1.0272	183.058	1.02677	0.36149	1.0272	0.33883						0.00197	-2.52929	2.37861	96.9297	2.00197	-2.43636	2.28177	96.7234	4.00197	-2.16525	2.03912	97.0001	6.00197	-2.27232	2.21054	98.6217	8.00197	-2.12889	2.0881	99.0327					0.03156	-56.54
1.0236	0.01121	0.04816	1.02577	0.00638	0.06472	1.0262	-0.00562	0.0602		1.02577	182.047	1.0262	182.918	1.02577	0.35906	1.0262	0.34164						0.002	-2.55394	2.38195	96.5155	2.002	-2.44364	2.28845	96.7205	4.002	-2.1701	2.02688	96.5875	6.002	-2.27677	2.19607	98.1957	8.002	-2.13253	2.10702	99.3984					0.032	-56.52
1.0226	0.01098	0.04816	1.02477	0.00631	0.06429	1.0252	-0.00562	0.06042		1.02477	182.132	1.0252	182.989	1.02477	0.35736	1.0252	0.34022						0.00203	-2.54343	2.39864	97.0702	2.00203	-2.43838	2.28845	96.828	4.00203	-2.17091	2.03022	96.6512	6.00203	-2.26384	2.20052	98.5816	8.00203	-2.14061	2.10925	99.2621					0.03244	-56.56
1.02162	0.01068	0.04795	1.02378	0.00622	0.06386	1.0242	-0.00562	0.06063		1.02378	182.243	1.0242	183.03	1.02378	0.35513	1.0242	0.3394						0.00206	-2.52525	2.39085	97.2661	2.00206	-2.43677	2.28845	96.8611	4.00206	-2.16848	2.02688	96.6247	6.00206	-2.27152	2.20052	98.4124	8.00206	-2.13414	2.09366	99.0426					0.03289	-56.56
1.02062	0.01054	0.0473	1.02278	0.00613	0.06343	1.0232	-0.00554	0.06042		1.02278	182.382	1.0232	183.211	1.02278	0.35236	1.0232	0.33578						0.00208	-2.55596	2.3953	96.7552	2.00208	-2.44081	2.29068	96.8269	4.00208	-2.17253	2.03022	96.614	6.00208	-2.27556	2.19607	98.2223	8.00208	-2.13697	2.10479	99.2415					0.03333	-56.55
1.01957	0.01183	0.04687	1.02178	0.00608	0.063	1.02215	-0.00406	0.06042		1.02178	182.405	1.02215	187.397	1.02178	0.35189	1.02215	0.25206						0.00211	-2.55596	2.40532	96.9637	2.00211	-2.44081	2.28956	96.8027	4.00211	-2.16889	2.03022	96.6976	6.00211	-2.2598	2.19384	98.519	8.00211	-2.13818	2.09478	98.9746					0.03378	-56.54
1.01858	0.01178	0.04666	1.02079	0.00592	0.06257	1.02114	-0.00395	0.0602		1.02079	182.709	1.02114	187.676	1.02079	0.34582	1.02114	0.24648						0.00214	-2.53495	2.39196	97.0979	2.00214	-2.43838	2.284	96.7307	4.00214	-2.15152	2.01241	96.6593	6.00214	-2.26788	2.1994	98.4672	8.00214	-2.12687	2.0881	99.0802					0.03422	-56.52
1.01759	0.01145	0.04601	1.01979	0.00593	0.06214	1.02018	-0.00506	0.0602		1.01979	182.586	1.02018	184.492	1.01979	0.34828	1.02018	0.31016						0.00217	-2.56444	2.38974	96.4736	2.00217	-2.44	2.27621	96.527	4.00217	-2.16364	2.03245	96.8735	6.00217	-2.27192	2.19718	98.3276	8.00217	-2.13333	2.09812	99.1677					0.03467	-56.55
1.01659	0.0113	0.04601	1.01879	0.00584	0.06171	1.01919	-0.00538	0.06042		1.01879	182.705	1.01919	183.644	1.01879	0.3459	1.01919	0.32712						0.00219	-2.55879	2.39864	96.7696	2.00219	-2.43434	2.27732	96.6673	4.00219	-2.16162	2.02799	96.8106	6.00219	-2.25859	2.19718	98.6218	8.00219	-2.13859	2.10479	99.2037					0.03511	-56.55
1.01565	0.00963	0.04601	1.01779	0.00576	0.06149	1.01825	-0.00683	0.06063		1.01779	182.881	1.01825	179.74	1.01779	0.34238	1.01825	0.4052						0.00222	-2.53657	2.38417	96.903	2.00222	-2.43232	2.28066	96.782	4.00222	-2.15232	2.02354	96.916	6.00222	-2.26949	2.19607	98.3556	8.00222	-2.12687	2.09589	99.2664					0.03556	-56.55
1.01466	0.00941	0.04537	1.01679	0.00573	0.06106	1.01725	-0.00684	0.0602		1.01679	182.853	1.01725	179.598	1.01679	0.34294	1.01725	0.40804						0.00225	-2.56242	2.3953	96.6291	2.00225	-2.44121	2.28622	96.7215	4.00225	-2.16404	2.02688	96.7272	6.00225	-2.27152	2.19829	98.3618	8.00225	-2.14465	2.10702	99.115					0.036	-56.54
1.01367	0.00916	0.04494	1.0158	0.00562	0.06063	1.01621	-0.00592	0.0602		1.0158	183.046	1.01621	182.088	1.0158	0.33909	1.01621	0.35825						0.00228	-2.55152	2.39308	96.7957	2.00228	-2.43838	2.27843	96.6089	4.00228	-2.16283	2.02577	96.7278	6.00228	-2.26222	2.19829	98.5667	8.00228	-2.14061	2.08587	98.705					0.03644	-56.51
1.01268	0.00896	0.04451	1.0148	0.00558	0.0602	1.01519	-0.00528	0.06042		1.0148	183.033	1.01519	183.923	1.0148	0.33935	1.01519	0.32154						0.00231	-2.54303	2.39308	96.9621	2.00231	-2.43273	2.27954	96.7493	4.00231	-2.17131	2.03467	96.7513	6.00231	-2.27071	2.19607	98.329	8.00231	-2.11636	2.07697	99.0605					0.03689	-56.54
1.01168	0.00877	0.04429	1.0138	0.00552	0.05977	1.01419	-0.00525	0.0602		1.0138	183.104	1.01419	183.969	1.0138	0.33792	1.01419	0.32062						0.00233	-2.56	2.38974	96.5602	2.00233	-2.43879	2.28066	96.6494	4.00233	-2.18101	2.03801	96.6106	6.00233	-2.27354	2.19607	98.2667	8.00233	-2.12323	2.08031	98.9788					0.03733	-56.55
1.01069	0.00866	0.04408	1.01281	0.0054	0.05956	1.01319	-0.00519	0.0602		1.01281	183.373	1.01319	184.125	1.01281	0.33255	1.01319	0.3175						0.00236	-2.55192	2.39085	96.7413	2.00236	-2.43879	2.28622	96.7711	4.00236	-2.17172	2.0369	96.7966	6.00236	-2.25778	2.19273	98.5383	8.00236	-2.12404	2.09255	99.2532					0.03778	-56.54
1.0097	0.00841	0.04408	1.0118	0.00543	0.05913	1.01219	-0.00521	0.06042		1.0118	183.176	1.01219	184.12	1.0118	0.33647	1.01219	0.3176						0.00239	-2.54343	2.38974	96.8844	2.00239	-2.43636	2.284	96.7721	4.00239	-2.16283	2.01909	96.5628	6.00239	-2.26586	2.19161	98.3344	8.00239	-2.11636	2.09144	99.4076					0.03822	-56.54
1.00871	0.00817	0.04365	1.01081	0.00531	0.0587	1.01119	-0.00517	0.06042		1.01081	183.407	1.01119	184.246	1.01081	0.33185	1.01119	0.31508						0.00242	-2.54424	2.38195	96.7054	2.00242	-2.44242	2.284	96.648	4.00242	-2.16364	2.02688	96.7365	6.00242	-2.26788	2.1994	98.4672	8.00242	-2.12929	2.09366	99.1563					0.03867	-56.5
1.00771	0.00805	0.043	1.00981	0.00515	0.05848	1.01018	-0.00513	0.0602		1.00981	183.799	1.01018	184.293	1.00981	0.32401	1.01018	0.31413						0.00244	-2.54303	2.39085	96.9156	2.00244	-2.44202	2.28288	96.632	4.00244	-2.15838	2.01909	96.6656	6.00244	-2.25859	2.19161	98.4951	8.00244	-2.13253	2.09812	99.1867					0.03911	-56.54
1.00672	0.00786	0.04236	1.00881	0.00515	0.05805	1.00919	-0.00515	0.0602		1.00881	183.689	1.00919	184.252	1.00881	0.32622	1.00919	0.31497						0.00247	-2.54707	2.39085	96.8363	2.00247	-2.43596	2.27621	96.6098	4.00247	-2.15636	2.02243	96.7949	6.00247	-2.26667	2.19161	98.3165	8.00247	-2.12121	2.08921	99.24					0.03956	-56.55
1.00572	0.00768	0.04257	1.00782	0.0051	0.05762	1.00818	-0.00505	0.06042		1.00782	183.738	1.00818	184.584	1.00782	0.32523	1.00818	0.30831						0.0025	-2.54343	2.38974	96.8844	2.0025	-2.43717	2.27843	96.6337	4.0025	-2.16283	2.02911	96.81	6.0025	-2.26949	2.1994	98.4316	8.0025	-2.13091	2.08921	99.0119					0.04	-56.54
1.00473	0.00751	0.04236	1.00682	0.00499	0.05719	1.00718	-0.005	0.06042		1.00682	183.951	1.00718	184.727	1.00682	0.32097	1.00718	0.30546						0.00253	-2.54505	2.38083	96.6662	2.00253	-2.43717	2.27843	96.6337	4.00253	-2.16364	2.02688	96.7365	6.00253	-2.26303	2.19607	98.4982	8.00253	-2.12768	2.09255	99.1677					0.04044	-56.53
1.00374	0.00734	0.04171	1.00582	0.00493	0.05698	1.00618	-0.00501	0.06042		1.00582	184.061	1.00618	184.684	1.00582	0.31879	1.00618	0.30633						0.00256	-2.55071	2.3864	96.672	2.00256	-2.43596	2.27732	96.6342	4.00256	-2.16242	2.02243	96.6547	6.00256	-2.2703	2.18827	98.1602	8.00256	-2.11879	2.08142	99.1103					0.04089	-56.52
1.00274	0.00714	0.0415	1.00482	0.00489	0.05655	1.00518	-0.00493	0.06042		1.00482	184.091	1.00518	184.911	1.00482	0.31818	1.00518	0.30178						0.00258	-2.53051	2.37749	96.8824	2.00258	-2.43354	2.27175	96.5617	4.00258	-2.16323	2.0202	96.581	6.00258	-2.26505	2.18827	98.276	8.00258	-2.13333	2.10368	99.3002					0.04133	-56.58
1.00178	0.00616	0.0415	1.00382	0.00488	0.05612	1.00418	-0.0049	0.06042		1.00382	183.994	1.00418	184.982	1.00382	0.32012	1.00418	0.30036						0.00261	-2.53818	2.38862	96.9644	2.00261	-2.43838	2.28177	96.682	4.00261	-2.16687	2.03133	96.7716	6.00261	-2.25576	2.19273	98.5831	8.00261	-2.13778	2.10813	99.3018					0.04178	-56.6
1.00081	0.00523	0.04128	1.00283	0.00483	0.0559	1.00318	-0.0049	0.06063		1.00283	184.107	1.00318	185.058	1.00283	0.31785	1.00318	0.29883						0.00264	-2.55111	2.3864	96.6641	2.00264	-2.43596	2.27398	96.5609	4.00264	-2.1604	2.02354	96.7289	6.00264	-2.26707	2.18939	98.2568	8.00264	-2.13616	2.09255	98.9687					0.04222	-56.59
0.99982	0.00506	0.04085	1.00183	0.00468	0.05547	1.00218	-0.00492	0.0602		1.00183	184.43	1.00218	184.889	1.00183	0.31139	1.00218	0.30222						0.00267	-2.52404	2.38083	97.0803	2.00267	-2.42788	2.26285	96.4818	4.00267	-2.16646	2.02577	96.6439	6.00267	-2.26141	2.18605	98.3054	8.00267	-2.13212	2.08365	98.8501					0.04267	-56.59
0.99883	0.00479	0.04064	1.00083	0.00465	0.05504	1.00117	-0.00484	0.0602		1.00083	184.413	1.00117	185.103	1.00083	0.31175	1.00117	0.29794						0.00269	-2.53939	2.37861	96.7306	2.00269	-2.43111	2.28066	96.8069	4.00269	-2.16525	2.02243	96.5894	6.00269	-2.26141	2.1994	98.6099	8.00269	-2.13535	2.09923	99.1469					0.04311	-56.55
0.99782	0.00505	0.04021	0.99986	0.00393	0.05483	1.00017	-0.0048	0.05999		0.99986	186.627	1.00017	185.168	0.99986	0.26746	1.00017	0.29663						0.00272	-2.55475	2.38529	96.5696	2.00272	-2.4299	2.27621	96.7342	4.00272	-2.16606	2.03022	96.7628	6.00272	-2.26909	2.1905	98.2377	8.00272	-2.12808	2.08699	99.025					0.04356	-56.59
0.99678	0.00611	0.03999	0.99889	0.00292	0.05461	0.99917	-0.00482	0.06042		0.99889	189.833	0.99917	185.209	0.99889	0.20334	0.99917	0.29582						0.00275	-2.51596	2.37638	97.147	2.00275	-2.42343	2.26953	96.7205	4.00275	-2.16687	2.02577	96.6345	6.00275	-2.26141	2.18382	98.2545	8.00275	-2.13172	2.09589	99.1525					0.044	-56.59
0.99579	0.00593	0.03978	0.9979	0.00282	0.05418	0.99817	-0.00473	0.06042		0.9979	190.096	0.99817	185.479	0.9979	0.19809	0.99817	0.29041						0.00278	-2.53535	2.38306	96.9036	2.00278	-2.43111	2.27732	96.7337	4.00278	-2.16808	2.02688	96.6341	6.00278	-2.25293	2.18939	98.5696	8.00278	-2.14101	2.09923	99.0147					0.04444	-56.59
0.99479	0.00576	0.03956	0.9969	0.00274	0.05397	0.99717	-0.00475	0.06042		0.9969	190.331	0.99717	185.422	0.9969	0.19337	0.99717	0.29156						0.00281	-2.55798	2.38751	96.5531	2.00281	-2.43152	2.27954	96.7742	4.00281	-2.16444	2.02577	96.6904	6.00281	-2.26263	2.1905	98.3803	8.00281	-2.13455	2.0881	98.9					0.04489	-56.58
0.9938	0.00554	0.03935	0.99588	0.00325	0.05354	0.99617	-0.00467	0.0602		0.99588	188.567	0.99617	185.589	0.99588	0.22866	0.99617	0.28822						0.00283	-2.51556	2.37415	97.1082	2.00283	-2.42545	2.27287	96.7523	4.00283	-2.16364	2.02577	96.7091	6.00283	-2.26505	2.19718	98.479	8.00283	-2.13091	2.08921	99.0119					0.04533	-56.53
0.99281	0.00536	0.03892	0.99485	0.00429	0.05311	0.99517	-0.0047	0.0602		0.99485	185.05	0.99517	185.504	0.99485	0.29901	0.99517	0.28993						0.00286	-2.54747	2.37861	96.572	2.00286	-2.43152	2.27732	96.7254	4.00286	-2.16525	2.02465	96.6444	6.00286	-2.26545	2.19161	98.3433	8.00286	-2.13576	2.09032	98.9249					0.04578	-56.57
0.99181	0.00525	0.03849	0.99385	0.00416	0.05289	0.99417	-0.00464	0.0602		0.99385	185.406	0.99417	185.69	0.99385	0.29187	0.99417	0.28621						0.00289	-2.55232	2.37972	96.5004	2.00289	-2.42788	2.27398	96.7268	4.00289	-2.1604	2.02577	96.7838	6.00289	-2.26545	2.18939	98.2925	8.00289	-2.13535	2.09589	99.0673					0.04622	-56.58
0.99082	0.00501	0.03827	0.99286	0.00401	0.05246	0.99317	-0.00471	0.0602		0.99286	185.797	0.99317	185.488	0.99286	0.28406	0.99317	0.29023						0.00292	-2.51232	2.36748	97.0317	2.00292	-2.42384	2.28066	96.9565	4.00292	-2.16242	2.02577	96.7371	6.00292	-2.26667	2.1905	98.2911	8.00292	-2.13616	2.09812	99.1015					0.04667	-56.57
0.98982	0.0049	0.03784	0.99185	0.00407	0.05225	0.99217	-0.0046	0.0602		0.99185	185.558	0.99217	185.789	0.99185	0.28884	0.99217	0.28421						0.00294	-2.53576	2.37638	96.7554	2.00294	-2.42747	2.27621	96.784	4.00294	-2.16929	2.02354	96.5238	6.00294	-2.26101	2.18827	98.3652	8.00294	-2.13778	2.08476	98.7444					0.04711	-56.58
0.98883	0.00471	0.0372	0.99086	0.00402	0.05203	0.99116	-0.00458	0.05999		0.99086	185.655	0.99116	185.814	0.99086	0.28691	0.99116	0.28372						0.00297	-2.55071	2.39864	96.9276	2.00297	-2.42141	2.26841	96.7376	4.00297	-2.16646	2.02577	96.6439	6.00297	-2.26101	2.18716	98.3398	8.00297	-2.12889	2.09032	99.086					0.04756	-56.53
0.98782	0.00506	0.0372	0.98986	0.00396	0.0516	0.99015	-0.00405	0.0602		0.98986	185.748	0.99015	187.399	0.98986	0.28504	0.99015	0.25202						0.003	-2.5196	2.36859	96.9108	2.003	-2.41535	2.26285	96.7401	4.003	-2.16525	2.02354	96.6169	6.003	-2.26586	2.18827	98.2581	8.003	-2.12323	2.08365	99.059					0.048	-56.57
0.98679	0.00593	0.03698	0.98886	0.00383	0.05139	0.98911	-0.00303	0.0602		0.98886	186.121	0.98911	190.403	0.98886	0.27758	0.98911	0.19194						0.00303	-2.55152	2.37415	96.3993	2.00303	-2.41899	2.28177	97.0809	4.00303	-2.16525	2.02132	96.5619	6.00303	-2.25818	2.19161	98.504	8.00303	-2.13414	2.08699	98.8829					0.04844	-56.58
0.98579	0.00581	0.03677	0.98786	0.00388	0.05096	0.98811	-0.00293	0.05999		0.98786	185.839	0.98811	190.672	0.98786	0.28322	0.98811	0.18656						0.00306	-2.54545	2.38083	96.6583	2.00306	-2.42303	2.28845	97.1436	4.00306	-2.15717	2.02354	96.8036	6.00306	-2.26343	2.19161	98.3879	8.00306	-2.12848	2.09255	99.1487					0.04889	-56.58
0.9848	0.00563	0.03677	0.98686	0.00385	0.05074	0.98716	-0.00443	0.06042		0.98686	185.905	0.98716	186.328	0.98686	0.28191	0.98716	0.27344						0.00308	-2.51677	2.37415	97.0841	2.00308	-2.41939	2.29179	97.2914	4.00308	-2.15919	2.02243	96.7294	6.00308	-2.26949	2.18939	98.2034	8.00308	-2.12646	2.08476	99.0097					0.04933	-56.58
0.98381	0.00517	0.03634	0.98587	0.00366	0.05053	0.98617	-0.00483	0.06042		0.98587	186.496	0.98617	185.203	0.98587	0.27009	0.98617	0.29594						0.00311	-2.55434	2.38195	96.5075	2.00311	-2.42182	2.29401	97.2899	4.00311	-2.16364	2.02465	96.6817	6.00311	-2.2598	2.18271	98.2647	8.00311	-2.12848	2.06918	98.5871					0.04978	-56.53
0.98286	0.00381	0.03569	0.98487	0.00366	0.0501	0.98522	-0.00598	0.0602		0.98487	186.388	0.98522	181.942	0.98487	0.27225	0.98522	0.36116						0.00314	-2.53859	2.37972	96.7699	2.00314	-2.41657	2.27954	97.0823	4.00314	-2.16242	2.01909	96.5722	6.00314	-2.25778	2.18827	98.4367	8.00314	-2.10747	2.0625	98.9214					0.05022	-56.56
0.98187	0.00363	0.03548	0.98387	0.0036	0.04988	0.98422	-0.00604	0.05999		0.98387	186.546	0.98422	181.698	0.98387	0.26908	0.98422	0.36605						0.00317	-2.52727	2.38417	97.0864	2.00317	-2.41051	2.27175	97.0366	4.00317	-2.15758	2.01352	96.5464	6.00317	-2.26667	2.18939	98.2657	8.00317	-2.10949	2.08476	99.4103					0.05067	-56.58
0.98088	0.00344	0.03526	0.98287	0.00354	0.04945	0.98316	-0.00447	0.0602		0.98287	186.652	0.98316	186.165	0.98287	0.26696	0.98316	0.2767						0.00319	-2.55192	2.3697	96.2976	2.00319	-2.41293	2.26953	96.9375	4.00319	-2.16242	2.02243	96.6547	6.00319	-2.25778	2.18827	98.4367	8.00319	-2.12242	2.08587	99.1314					0.05111	-56.57
0.97988	0.0033	0.03526	0.98187	0.00348	0.04924	0.98216	-0.00438	0.0602		0.98187	186.796	0.98216	186.441	0.98187	0.26408	0.98216	0.27118						0.00322	-2.53455	2.37304	96.7091	2.00322	-2.41374	2.26619	96.8472	4.00322	-2.16566	2.02688	96.6899	6.00322	-2.26343	2.18827	98.3117	8.00322	-2.12889	2.10146	99.3515					0.05156	-56.56
0.97888	0.00322	0.03483	0.98088	0.00337	0.04881	0.98116	-0.00432	0.0602		0.98088	187.07	0.98116	186.596	0.98088	0.25859	0.98116	0.26809						0.00325	-2.5301	2.37861	96.9138	2.00325	-2.41333	2.26174	96.7573	4.00325	-2.16323	2.02132	96.6085	6.00325	-2.26667	2.18827	98.2403	8.00325	-2.12485	2.08699	99.101					0.052	-56.52
0.97789	0.00301	0.0344	0.97988	0.00343	0.04859	0.98016	-0.00436	0.0602		0.97988	186.797	0.98016	186.504	0.97988	0.26406	0.98016	0.26991						0.00328	-2.54424	2.37638	96.5886	2.00328	-2.40727	2.25506	96.7352	4.00328	-2.16121	2.02243	96.6827	6.00328	-2.25737	2.18827	98.4457	8.00328	-2.13253	2.08365	98.8407					0.05244	-56.56
0.9769	0.00279	0.03419	0.97888	0.00328	0.04838	0.97916	-0.00434	0.0602		0.97888	187.313	0.97916	186.548	0.97888	0.25373	0.97916	0.26903						0.00331	-2.53212	2.37527	96.8037	2.00331	-2.40687	2.25394	96.7189	4.00331	-2.16404	2.02799	96.7546	6.00331	-2.26384	2.1905	98.3535	8.00331	-2.13131	2.0714	98.5745					0.05289	-56.57
0.9759	0.00272	0.03397	0.97788	0.00326	0.04816	0.97816	-0.00433	0.0602		0.97788	187.335	0.97816	186.571	0.97788	0.25331	0.97816	0.26859						0.00333	-2.53939	2.38306	96.824	2.00333	-2.40848	2.26062	96.8332	4.00333	-2.15838	2.01798	96.638	6.00333	-2.26505	2.18382	98.1742	8.00333	-2.11232	2.07585	99.1293					0.05333	-56.57
0.97491	0.00258	0.03376	0.97688	0.00327	0.04773	0.97715	-0.00428	0.06063		0.97688	187.19	0.97715	186.805	0.97688	0.25619	0.97715	0.26391						0.00336	-2.53899	2.37415	96.645	2.00336	-2.39919	2.25951	97.0017	4.00336	-2.16202	2.02577	96.7464	6.00336	-2.25899	2.1905	98.4607	8.00336	-2.12808	2.09255	99.1582					0.05378	-56.64
0.97391	0.00246	0.03354	0.97589	0.00313	0.04752	0.97615	-0.0042	0.06063		0.97589	187.626	0.97615	187.048	0.97589	0.24749	0.97615	0.25903						0.00339	-2.52364	2.37193	96.9011	2.00339	-2.38869	2.26285	97.2947	4.00339	-2.16566	2.02132	96.5526	6.00339	-2.25899	2.1816	98.2571	8.00339	-2.1301	2.08587	98.9509					0.05422	-56.61
0.97292	0.00236	0.03333	0.97489	0.00311	0.0473	0.97515	-0.00416	0.06063		0.97489	187.649	0.97515	187.159	0.97489	0.24703	0.97515	0.25683						0.00342	-2.53657	2.37527	96.7161	2.00342	-2.37333	2.26396	97.6415	4.00342	-2.16081	2.02465	96.747	6.00342	-2.26343	2.18605	98.2608	8.00342	-2.12323	2.08142	99.0056					0.05467	-57.41
0.97192	0.00214	0.0329	0.97389	0.00309	0.04709	0.97415	-0.00417	0.06042		0.97389	187.691	0.97415	187.1	0.97389	0.24618	0.97415	0.25801						0.00344	-2.52525	2.36525	96.7283	2.00344	-2.35556	2.26062	97.9435	4.00344	-2.16727	2.02465	96.5978	6.00344	-2.25697	2.18716	98.4292	8.00344	-2.12727	2.08253	98.9373					0.05511	-59.41
0.97093	0.00206	0.03268	0.97289	0.00296	0.04687	0.97315	-0.00418	0.0602		0.97289	188.118	0.97315	187.022	0.97289	0.23764	0.97315	0.25955						0.00347	-2.51798	2.36414	96.8489	2.00347	-2.35071	2.25394	97.8986	4.00347	-2.16808	2.01686	96.3866	6.00347	-2.26061	2.18493	98.2978	8.00347	-2.12889	2.07252	98.6582					0.05556	-59.46
0.96993	0.00192	0.03225	0.97189	0.00299	0.04644	0.97215	-0.00412	0.0602		0.97189	187.917	0.97215	187.182	0.97189	0.24165	0.97215	0.25635						0.0035	-2.53737	2.37082	96.6065	2.0035	-2.34101	2.25172	98.0558	4.0035	-2.16202	2.0202	96.609	6.0035	-2.26343	2.18605	98.2608	8.0035	-2.12081	2.09366	99.3559					0.056	-59.44
0.96894	0.00162	0.03225	0.97089	0.00297	0.04623	0.97115	-0.00407	0.06042		0.97089	187.923	0.97115	187.382	0.97089	0.24154	0.97115	0.25236						0.00353	-2.51434	2.36414	96.921	2.00353	-2.33697	2.2328	97.7204	4.00353	-2.16566	2.02354	96.6076	6.00353	-2.2598	2.19495	98.5443	8.00353	-2.1297	2.08921	99.0404					0.05644	-59.47
0.968	0.000124841	0.03182	0.9699	0.00282	0.04601	0.97015	-0.00408	0.06042		0.9699	188.458	0.97015	187.335	0.9699	0.23084	0.97015	0.25331						0.00356	-2.52081	2.3697	96.9102	2.00356	-2.34061	2.21721	97.2927	4.00356	-2.16646	2.02465	96.6164	6.00356	-2.26586	2.18605	98.2073	8.00356	-2.14061	2.09812	98.9976					0.05689	-59.47
0.967	-0.000105478	0.03139	0.9689	0.00288	0.0458	0.96915	-0.00406	0.0602		0.9689	188.17	0.96915	187.35	0.9689	0.23659	0.96915	0.253						0.00358	-2.54586	2.37861	96.6037	2.00358	-2.33697	2.21054	97.2197	4.00358	-2.15717	2.02132	96.7487	6.00358	-2.26343	2.1816	98.1589	8.00358	-2.12646	2.07808	98.8493					0.05733	-59.05
0.96601	-0.000155414	0.03118	0.9679	0.00274	0.04558	0.96815	-0.00405	0.0602		0.9679	188.673	0.96815	187.39	0.9679	0.22653	0.96815	0.25219						0.00361	-2.51071	2.36191	96.9463	2.00361	-2.32848	2.19607	97.0733	4.00361	-2.16768	2.02465	96.5885	6.00361	-2.25939	2.18827	98.401	8.00361	-2.12768	2.07808	98.8208					0.05778	-59.07
0.96501	-0.000345478	0.03118	0.96691	0.00241	0.04537	0.96715	-0.00405	0.0602		0.96691	189.91	0.96715	187.402	0.96691	0.20179	0.96715	0.25196						0.00364	-2.52404	2.36525	96.7523	2.00364	-2.33414	2.19273	96.8761	4.00364	-2.16525	2.02132	96.5619	6.00364	-2.26424	2.18939	98.3192	8.00364	-2.12768	2.07919	98.8475					0.05822	-59.05
0.96396	0.00108	0.03053	0.96596	0.00113	0.04515	0.96614	-0.00399	0.05999		0.96596	195.133	0.96614	187.52	0.96596	0.09734	0.96614	0.24961						0.00367	-2.54586	2.37415	96.5101	2.00367	-2.33535	2.19607	96.9262	4.00367	-2.15838	2.02132	96.7206	6.00367	-2.26424	2.18271	98.1665	8.00367	-2.11879	2.08365	99.1638					0.05867	-59.09
0.96297	0.000931975	0.0301	0.96496	0.000998726	0.04472	0.96515	-0.00405	0.05977		0.96496	195.631	0.96515	187.295	0.96496	0.08738	0.96515	0.2541						0.00369	-2.5002	2.35857	97.0851	2.00369	-2.33333	2.19495	96.9441	4.00369	-2.16323	2.0202	96.581	6.00369	-2.2598	2.18605	98.3411	8.00369	-2.12606	2.08253	98.9657					0.05911	-59.13
0.96197	0.000802038	0.0301	0.96396	0.00102	0.04451	0.96414	-0.00401	0.05999		0.96396	195.501	0.96414	187.455	0.96396	0.08998	0.96414	0.25089						0.00372	-2.52242	2.36191	96.7137	2.00372	-2.33778	2.19273	96.7983	4.00372	-2.16242	2.0202	96.5997	6.00372	-2.26303	2.18939	98.346	8.00372	-2.1301	2.08031	98.8174					0.05956	-59.1
0.96098	0.00060586	0.02989	0.96297	0.000942675	0.04429	0.96314	-0.00399	0.0602		0.96297	195.832	0.96314	187.581	0.96297	0.08336	0.96314	0.24839						0.00375	-2.54505	2.37638	96.5727	2.00375	-2.3402	2.1994	96.8985	4.00375	-2.15879	2.02243	96.7387	6.00375	-2.26343	2.1816	98.1589	8.00375	-2.12081	2.08142	99.0627					0.06	-59.12
0.95998	0.000610955	0.02967	0.96192	0.00228	0.04386	0.96214	-0.00394	0.0602		0.96192	190.106	0.96214	187.707	0.96192	0.19789	0.96214	0.24585						0.00378	-2.50747	2.36302	97.0342	2.00378	-2.33859	2.19161	96.7557	4.00378	-2.17131	2.02354	96.4773	6.00378	-2.26101	2.18271	98.2379	8.00378	-2.12525	2.08031	98.9313					0.06044	-59.15
0.95898	0.000435669	0.02946	0.96091	0.00242	0.04365	0.96114	-0.00391	0.0602		0.96091	189.513	0.96114	187.812	0.96091	0.20975	0.96114	0.24376						0.00381	-2.53697	2.36414	96.4736	2.00381	-2.33737	2.18716	96.68	4.00381	-2.16889	2.02354	96.5331	6.00381	-2.25333	2.17714	98.2803	8.00381	-2.12768	2.08142	98.901					0.06089	-59.15
0.95799	0.000310828	0.02903	0.95992	0.00233	0.04343	0.96014	-0.00392	0.0602		0.95992	189.822	0.96014	187.779	0.95992	0.20356	0.96014	0.24442						0.00383	-2.54222	2.36525	96.3938	2.00383	-2.33657	2.18493	96.6465	4.00383	-2.1596	2.01798	96.61	6.00383	-2.25697	2.17826	98.2253	8.00383	-2.12444	2.08365	99.0305					0.06133	-59.14
0.95699	0.000185478	0.02881	0.95892	0.00229	0.04322	0.95914	-0.00392	0.0602		0.95892	189.923	0.95914	187.775	0.95892	0.20154	0.95914	0.24451						0.00386	-2.49859	2.35857	97.1174	2.00386	-2.33131	2.18493	96.7588	4.00386	-2.15919	2.02243	96.7294	6.00386	-2.25657	2.18605	98.4127	8.00386	-2.12364	2.07808	98.9158					0.06178	-59.5
0.956	-5.09554e-06	0.02881	0.95792	0.00225	0.043	0.95814	-0.00391	0.0602		0.95792	190.046	0.95814	187.816	0.95792	0.19908	0.95814	0.24367						0.00389	-2.52929	2.36414	96.6249	2.00389	-2.33051	2.18827	96.8524	4.00389	-2.15919	2.01909	96.6469	6.00389	-2.25333	2.18271	98.4079	8.00389	-2.12485	2.07697	98.8605					0.06222	-59.51
0.95497	0.000801529	0.0286	0.95692	0.0022	0.04279	0.95711	-0.00297	0.05999		0.95692	190.214	0.95711	190.567	0.95692	0.19573	0.95711	0.18865						0.00392	-2.5398	2.37082	96.5588	2.00392	-2.33253	2.18605	96.7583	4.00392	-2.16444	2.01464	96.4153	6.00392	-2.26424	2.18827	98.2938	8.00392	-2.12566	2.08476	99.0287					0.06267	-59.5
0.95395	0.00131	0.02795	0.95592	0.0022	0.04257	0.95608	-0.00232	0.05977		0.95592	190.188	0.95608	192.518	0.95592	0.19623	0.95608	0.14965						0.00394	-2.51071	2.36636	97.0404	2.00394	-2.33293	2.18605	96.7497	4.00394	-2.16121	2.01352	96.4623	6.00394	-2.26263	2.18605	98.2786	8.00394	-2.12323	2.07474	98.8449					0.06311	-59.48
0.95296	0.00121	0.02795	0.95492	0.00214	0.04214	0.9551	-0.00283	0.0602		0.95492	190.356	0.9551	191.006	0.95492	0.19289	0.9551	0.17988						0.00397	-2.53414	2.35857	96.4116	2.00397	-2.32848	2.18382	96.794	4.00397	-2.16525	2.02243	96.5894	6.00397	-2.25657	2.18827	98.4636	8.00397	-2.12525	2.07585	98.8242					0.06356	-59.49
0.95196	0.00111	0.02774	0.95393	0.00199	0.04193	0.95414	-0.00384	0.0602		0.95393	190.927	0.95414	188.008	0.95393	0.18146	0.95414	0.23985						0.004	-2.53091	2.36748	96.6635	2.004	-2.33293	2.19384	96.9274	4.004	-2.16848	2.02577	96.5973	6.004	-2.2699	2.18271	98.0418	8.004	-2.12808	2.08031	98.8648					0.064	-59.46
0.95099	0.000260382	0.02731	0.95293	0.00203	0.04171	0.95316	-0.00452	0.05999		0.95293	190.704	0.95316	185.981	0.95293	0.18591	0.95316	0.28039						0.00403	-2.51313	2.36636	96.9921	2.00403	-2.33535	2.19384	96.8755	4.00403	-2.16323	2.01575	96.4708	6.00403	-2.26303	2.18493	98.2442	8.00403	-2.11636	2.07808	99.0873					0.06444	-59.49
0.95003	-0.000721529	0.02709	0.95193	0.00199	0.0415	0.95219	-0.00533	0.0602		0.95193	190.86	0.95219	183.722	0.95193	0.18281	0.95219	0.32557						0.00406	-2.53333	2.36302	96.5217	2.00406	-2.33374	2.18382	96.6815	4.00406	-2.16727	2.02243	96.5428	6.00406	-2.25455	2.1816	98.3556	8.00406	-2.12768	2.08476	98.9812					0.06489	-59.49
0.94903	-0.000851465	0.02688	0.95093	0.00189	0.04128	0.95118	-0.00498	0.0602		0.95093	191.242	0.95118	184.724	0.95093	0.17516	0.95118	0.30552						0.00408	-2.53212	2.36636	96.6161	2.00408	-2.33212	2.1816	96.6651	4.00408	-2.16323	2.02132	96.6085	6.00408	-2.26384	2.18048	98.1244	8.00408	-2.12889	2.07919	98.8191					0.06533	-59.48
0.94803	-0.000931975	0.02666	0.94994	0.00177	0.04107	0.95014	-0.00376	0.0602		0.94994	191.721	0.95014	188.237	0.94994	0.16557	0.95014	0.23527						0.00411	-2.52525	2.3697	96.8222	2.00411	-2.33818	2.19829	96.9163	4.00411	-2.15798	2.0202	96.7024	6.00411	-2.25818	2.18271	98.3005	8.00411	-2.12444	2.08699	99.1105					0.06578	-59.5
0.94704	-0.00106	0.02645	0.94894	0.0018	0.04085	0.94913	-0.0037	0.0602		0.94894	191.565	0.94913	188.427	0.94894	0.1687	0.94913	0.23145						0.00414	-2.53657	2.35635	96.3167	2.00414	-2.33333	2.18271	96.6647	4.00414	-2.16727	2.02132	96.5153	6.00414	-2.25455	2.17826	98.279	8.00414	-2.12606	2.06139	98.4555					0.06622	-59.47
0.94604	-0.00123	0.02602	0.94794	0.0018	0.04064	0.94814	-0.00375	0.05977		0.94794	191.522	0.94814	188.183	0.94794	0.16955	0.94814	0.23634						0.00417	-2.52566	2.35746	96.5555	2.00417	-2.33374	2.18271	96.656	4.00417	-2.16364	2.0202	96.5717	6.00417	-2.26061	2.18048	98.1959	8.00417	-2.12364	2.09255	99.2627					0.06667	-59.5
0.94505	-0.00132	0.02602	0.94694	0.00177	0.04042	0.94713	-0.00369	0.05999		0.94694	191.618	0.94713	188.414	0.94694	0.16764	0.94713	0.23172						0.00419	-2.52283	2.36748	96.8233	2.00419	-2.33576	2.18716	96.7146	4.00419	-2.16081	2.01798	96.582	6.00419	-2.26182	2.19161	98.4236	8.00419	-2.11636	2.07363	98.9801					0.06711	-59.51
0.94405	-0.0014	0.02602	0.94594	0.00158	0.04021	0.94613	-0.00368	0.05999		0.94594	192.439	0.94613	188.438	0.94594	0.15121	0.94613	0.23124						0.00422	-2.51919	2.35189	96.5655	2.00422	-2.32646	2.18271	96.8119	4.00422	-2.16768	2.02132	96.506	6.00422	-2.25495	2.17269	98.1422	8.00422	-2.12606	2.07808	98.8588					0.06756	-59.51
0.94306	-0.00153	0.02559	0.94494	0.00164	0.03999	0.94513	-0.00365	0.0602		0.94494	192.118	0.94513	188.564	0.94494	0.15765	0.94513	0.22872						0.00425	-2.5204	2.35969	96.7066	2.00425	-2.33172	2.18493	96.7502	4.00425	-2.16121	2.01352	96.4623	6.00425	-2.25859	2.17492	98.1128	8.00425	-2.12808	2.08253	98.9183					0.068	-59.52
0.94206	-0.00172	0.02537	0.94394	0.00158	0.03978	0.94413	-0.00365	0.06042		0.94394	192.337	0.94413	188.601	0.94394	0.15326	0.94413	0.22798						0.00428	-2.52404	2.36525	96.7523	2.00428	-2.33212	2.18382	96.7161	4.00428	-2.15919	2.02243	96.7294	6.00428	-2.25455	2.18493	98.432	8.00428	-2.11677	2.07474	98.9974					0.06844	-59.49
0.94106	-0.00178	0.02494	0.94294	0.00154	0.03956	0.94313	-0.00362	0.06042		0.94294	192.488	0.94313	188.687	0.94294	0.15025	0.94313	0.22627						0.00431	-2.52202	2.36302	96.7452	2.00431	-2.32404	2.1816	96.8385	4.00431	-2.16162	2.01686	96.5357	6.00431	-2.24929	2.17492	98.3189	8.00431	-2.12364	2.06918	98.7011					0.06889	-59.51
0.94007	-0.00191	0.02473	0.94195	0.00143	0.03935	0.94213	-0.00366	0.06063		0.94195	193.001	0.94213	188.602	0.94195	0.13997	0.94213	0.22796						0.00433	-2.52525	2.35969	96.6107	2.00433	-2.33091	2.18493	96.7675	4.00433	-2.16081	2.01575	96.5268	6.00433	-2.26101	2.17603	98.0848	8.00433	-2.12	2.07474	98.9211					0.06933	-59.51
0.93907	-0.00199	0.02451	0.94095	0.00138	0.03913	0.94113	-0.00364	0.0602		0.94095	193.183	0.94113	188.594	0.94095	0.13635	0.94113	0.22811						0.00436	-2.53374	2.36859	96.6312	2.00436	-2.33051	2.18493	96.7762	4.00436	-2.15838	2.01798	96.638	6.00436	-2.25535	2.18271	98.3631	8.00436	-2.11152	2.08142	99.2823					0.06978	-58.59
0.93808	-0.00218	0.02451	0.93995	0.00134	0.03892	0.94013	-0.00362	0.06042		0.93995	193.342	0.94013	188.679	0.93995	0.13316	0.94013	0.22642						0.00439	-2.52121	2.35189	96.5255	2.00439	-2.32768	2.18716	96.8877	4.00439	-2.16162	2.01575	96.5082	6.00439	-2.25657	2.18271	98.3363	8.00439	-2.13495	2.08921	98.9172					0.07022	-59.23
0.93708	-0.00231	0.02451	0.93895	0.00131	0.0387	0.93913	-0.00364	0.0602		0.93895	193.454	0.93913	188.591	0.93895	0.13092	0.93913	0.22817						0.00442	-2.51556	2.3608	96.8264	2.00442	-2.33535	2.18716	96.7232	4.00442	-2.16242	2.01798	96.5446	6.00442	-2.26424	2.17826	98.0645	8.00442	-2.1301	2.07252	98.6298					0.07067	-59.2
0.93609	-0.00242	0.02365	0.93795	0.00129	0.03849	0.93813	-0.0036	0.05999		0.93795	193.518	0.93813	188.669	0.93795	0.12965	0.93813	0.22662						0.00444	-2.53253	2.35969	96.467	2.00444	-2.33253	2.17937	96.6055	4.00444	-2.15879	2.01798	96.6287	6.00444	-2.25778	2.18382	98.3349	8.00444	-2.11556	2.0714	98.9455					0.07111	-58.98
0.93514	-0.00386	0.02344	0.93695	0.00128	0.03827	0.93713	-0.00359	0.05999		0.93695	193.532	0.93713	188.696	0.93695	0.12936	0.93713	0.22607						0.00447	-2.51192	2.34855	96.6389	2.00447	-2.32727	2.17826	96.6926	4.00447	-2.1604	2.01575	96.5362	6.00447	-2.25414	2.17714	98.2624	8.00447	-2.12404	2.07697	98.8795					0.07156	-58.98
0.93415	-0.00421	0.02344	0.93596	0.00121	0.03806	0.93613	-0.00352	0.06063		0.93596	193.823	0.93613	189.032	0.93596	0.12353	0.93613	0.21936						0.0045	-2.50828	2.35301	96.8059	2.0045	-2.32687	2.17937	96.7268	4.0045	-2.15758	2.01464	96.574	6.0045	-2.25859	2.1738	98.0872	8.0045	-2.12323	2.07474	98.8449					0.072	-58.97
0.93315	-0.0043	0.02344	0.93496	0.00119	0.03784	0.93513	-0.00355	0.06042		0.93496	193.916	0.93513	188.9	0.93496	0.12168	0.93513	0.222						0.00453	-2.53253	2.35857	96.4435	2.00453	-2.3297	2.18493	96.7935	4.00453	-2.16081	2.01575	96.5268	6.00453	-2.25293	2.17826	98.3148	8.00453	-2.12162	2.07919	98.9901					0.07244	-58.98
0.93216	-0.00439	0.02322	0.93396	0.00113	0.03763	0.93413	-0.00351	0.06042		0.93396	194.188	0.93413	189.031	0.93396	0.11624	0.93413	0.21938						0.00456	-2.50505	2.35857	96.9883	2.00456	-2.32768	2.1816	96.7604	4.00456	-2.16444	2.01798	96.498	6.00456	-2.25131	2.17937	98.3762	8.00456	-2.12404	2.07252	98.7722					0.07289	-58.96
0.93113	-0.00352	0.02279	0.93301	-0.000264968	0.03741	0.93313	-0.00353	0.06042		0.93301	198.593	0.93313	188.969	0.93301	0.02813	0.93313	0.22061						0.00458	-2.51394	2.35412	96.717	2.00458	-2.32525	2.18382	96.8634	4.00458	-2.16081	2.01798	96.582	6.00458	-2.25939	2.1816	98.2482	8.00458	-2.12242	2.07585	98.8907					0.07333	-58.58
0.93011	-0.00316	0.02258	0.93202	-0.000504459	0.0372	0.93212	-0.00347	0.06042		0.93202	197.324	0.93212	189.132	0.93202	0.05352	0.93212	0.21736						0.00461	-2.53414	2.36191	96.4823	2.00461	-2.3297	2.1816	96.7171	4.00461	-2.15838	2.01575	96.5829	6.00461	-2.2598	2.17937	98.1882	8.00461	-2.12364	2.08365	99.0495					0.07378	-58.55
0.92911	-0.00315	0.02236	0.93102	-0.000484076	0.03698	0.93113	-0.0035	0.06042		0.93102	197.416	0.93113	189.054	0.93102	0.05168	0.93113	0.21893						0.00464	-2.50949	2.35969	96.9233	2.00464	-2.33293	2.1905	96.8513	4.00464	-2.15879	2.01686	96.6011	6.00464	-2.2501	2.1738	98.2754	8.00464	-2.1301	2.08253	98.8708					0.07422	-58.54
0.92812	-0.00323	0.02193	0.93002	-0.000611465	0.03677	0.93012	-0.00347	0.0602		0.93002	196.728	0.93012	189.103	0.93002	0.06544	0.93012	0.21794						0.00467	-2.5297	2.36525	96.6405	2.00467	-2.3301	2.17937	96.6574	4.00467	-2.16121	2.01686	96.5451	6.00467	-2.25495	2.17937	98.2956	8.00467	-2.1301	2.07252	98.6298					0.07467	-58.55
0.92712	-0.00338	0.02172	0.92899	0.000407643	0.03655	0.92913	-0.00354	0.0602		0.92899	197.794	0.92913	188.906	0.92899	0.04412	0.92913	0.22187						0.00469	-2.53859	2.35523	96.2534	2.00469	-2.32848	2.17826	96.6666	4.00469	-2.15717	2.01352	96.5558	6.00469	-2.26182	2.18716	98.3219	8.00469	-2.12081	2.06472	98.6601					0.07511	-58.51
0.92613	-0.0036	0.02129	0.92797	0.000907006	0.03634	0.92813	-0.00354	0.05999		0.92797	195.129	0.92813	188.867	0.92797	0.09742	0.92813	0.22265						0.00472	-2.51152	2.35635	96.8124	2.00472	-2.33172	2.18605	96.7756	4.00472	-2.16162	2.01686	96.5357	6.00472	-2.24727	2.16935	98.2357	8.00472	-2.11596	2.07585	99.0433					0.07556	-58.52
0.92513	-0.00351	0.02107	0.92697	0.0008	0.03612	0.92712	-0.00339	0.05999		0.92697	195.666	0.92712	189.291	0.92697	0.08667	0.92712	0.21418						0.00475	-2.52121	2.35746	96.6435	2.00475	-2.32444	2.17492	96.6767	4.00475	-2.15838	2.00462	96.3064	6.00475	-2.25859	2.18605	98.368	8.00475	-2.12606	2.07474	98.7784					0.076	-58.52
0.92413	-0.00368	0.02064	0.92597	0.000784713	0.03591	0.92612	-0.00343	0.05999		0.92597	195.722	0.92612	189.169	0.92597	0.08555	0.92612	0.21661						0.00478	-2.53535	2.3608	96.4348	2.00478	-2.32889	2.18271	96.7599	4.00478	-2.15273	2.01464	96.6864	6.00478	-2.26707	2.18493	98.1551	8.00478	-2.1196	2.06695	98.7425					0.07644	-58.51
0.92314	-0.00381	0.02064	0.92497	0.000703185	0.03569	0.92513	-0.00348	0.0602		0.92497	196.136	0.92513	189.085	0.92497	0.07729	0.92513	0.2183						0.00481	-2.51475	2.36191	96.866	2.00481	-2.33051	2.17826	96.6233	4.00481	-2.15677	2.01798	96.6754	6.00481	-2.25737	2.18493	98.3693	8.00481	-2.11111	2.06918	98.9968					0.07689	-58.51
0.92209	-0.00249	0.02043	0.92397	0.000738854	0.03548	0.92407	-0.002	0.0602		0.92397	195.92	0.92407	193.561	0.92397	0.08161	0.92407	0.12877						0.00483	-2.51919	2.35969	96.7307	2.00483	-2.32364	2.17937	96.7962	4.00483	-2.16364	2.01464	96.4339	6.00483	-2.26343	2.18048	98.1334	8.00483	-2.12444	2.08253	99.0038					0.07733	-58.48
0.92109	-0.00247	0.02064	0.92297	0.000718471	0.03526	0.92307	-0.00193	0.0602		0.92297	196.006	0.92307	193.799	0.92297	0.07988	0.92307	0.12401						0.00486	-2.53495	2.35301	96.2777	2.00486	-2.32889	2.17714	96.6324	4.00486	-2.15677	2.01464	96.5927	6.00486	-2.26869	2.18605	98.1449	8.00486	-2.12485	2.07585	98.8337					0.07778	-58.19
0.92009	-0.0025	0.02	0.92198	0.000540127	0.03505	0.9221	-0.00289	0.05977		0.92198	196.964	0.9221	190.763	0.92198	0.06071	0.9221	0.18475						0.00489	-2.51434	2.35857	96.8033	2.00489	-2.3297	2.18048	96.6916	4.00489	-2.16202	2.01241	96.416	6.00489	-2.25293	2.16935	98.1101	8.00489	-2.11838	2.07363	98.9324					0.07822	-58.19
0.9191	-0.00269	0.01957	0.92098	0.000616561	0.03483	0.92112	-0.00339	0.05999		0.92098	196.521	0.92112	189.306	0.92098	0.06958	0.92112	0.21388						0.00492	-2.5196	2.35412	96.6047	2.00492	-2.32808	2.18493	96.8281	4.00492	-2.16283	2.01352	96.425	6.00492	-2.25859	2.1738	98.0872	8.00492	-2.12889	2.07474	98.7119					0.07867	-58.19
0.91814	-0.00399	0.01957	0.91998	0.000570701	0.03462	0.92017	-0.00461	0.06042		0.91998	196.756	0.92017	185.831	0.91998	0.06488	0.92017	0.28337						0.00494	-2.5297	2.35412	96.4049	2.00494	-2.33091	2.18048	96.6656	4.00494	-2.15677	2.01464	96.5927	6.00494	-2.25859	2.17937	98.215	8.00494	-2.12768	2.07474	98.7404					0.07911	-58.15
0.91716	-0.00444	0.01957	0.91898	0.000478981	0.0344	0.91918	-0.00497	0.06063		0.91898	197.253	0.91918	184.853	0.91898	0.05493	0.91918	0.30294						0.00497	-2.51515	2.35857	96.7873	2.00497	-2.33535	2.18716	96.7232	4.00497	-2.15879	2.01241	96.4908	6.00497	-2.24646	2.17492	98.3818	8.00497	-2.11434	2.06472	98.8127					0.07956	-58.12
0.91616	-0.00451	0.01957	0.91798	0.000453503	0.03419	0.91815	-0.00412	0.06042		0.91798	197.382	0.91815	187.225	0.91798	0.05237	0.91815	0.2555						0.005	-2.51798	2.35412	96.6368	2.005	-2.3297	2.17158	96.4872	4.005	-2.15798	2.01018	96.4542	6.005	-2.25859	2.17603	98.1384	8.005	-2.12364	2.07585	98.8622					0.08	-58.14
0.91517	-0.00462	0.01914	0.91699	0.000382166	0.03397	0.91712	-0.0034	0.0602		0.91699	197.775	0.91712	189.312	0.91699	0.0445	0.91712	0.21376						0.00503	-2.53051	2.35301	96.3654	2.00503	-2.32929	2.18493	96.8021	4.00503	-2.15152	2.0113	96.6317	6.00503	-2.25616	2.17826	98.2432	8.00503	-2.12242	2.07029	98.7565					0.08044	-58.14
0.91417	-0.00471	0.01871	0.91599	0.00037707	0.03397	0.91612	-0.00338	0.05999		0.91599	197.804	0.91612	189.337	0.91599	0.04391	0.91612	0.21327						0.00506	-2.52364	2.36191	96.6897	2.00506	-2.33374	2.17826	96.5541	4.00506	-2.15434	2.0113	96.5661	6.00506	-2.24242	2.1649	98.241	8.00506	-2.11071	2.07363	99.1139					0.08089	-58.14
0.91317	-0.0048	0.01828	0.91499	0.000341401	0.03376	0.91512	-0.00342	0.05999		0.91499	197.997	0.91512	189.2	0.91499	0.04005	0.91512	0.21601						0.00508	-2.51677	2.35412	96.6608	2.00508	-2.32404	2.17269	96.6342	4.00508	-2.15515	2.01241	96.575	6.00508	-2.25293	2.16713	98.0588	8.00508	-2.12848	2.08142	98.8821					0.08133	-58.16
0.91218	-0.00489	0.01806	0.91399	0.000229299	0.03354	0.91412	-0.00338	0.05999		0.91399	198.642	0.91412	189.321	0.91399	0.02716	0.91412	0.21357						0.00511	-2.52768	2.35078	96.3739	2.00511	-2.32525	2.18048	96.787	4.00511	-2.15434	2.01352	96.6213	6.00511	-2.25091	2.17603	98.3086	8.00511	-2.1301	2.07697	98.737					0.08178	-58.14
0.91118	-0.00508	0.01828	0.91299	0.000280255	0.03333	0.91312	-0.00343	0.06042		0.91299	198.332	0.91312	189.257	0.91299	0.03336	0.91312	0.21485						0.00514	-2.52404	2.35412	96.5167	2.00514	-2.33212	2.18493	96.7415	4.00514	-2.16081	2.01798	96.582	6.00514	-2.2404	2.16713	98.3374	8.00514	-2.12444	2.07363	98.7896					0.08222	-58.16
0.91018	-0.0051	0.01785	0.91199	0.000193631	0.03311	0.91212	-0.00337	0.0602		0.91199	198.837	0.91212	189.388	0.91199	0.02326	0.91212	0.21224						0.00517	-2.50828	2.34855	96.7113	2.00517	-2.33333	2.18271	96.6647	4.00517	-2.16606	2.01575	96.4056	6.00517	-2.25535	2.18827	98.4904	8.00517	-2.12323	2.05582	98.3869					0.08267	-58.16
0.90919	-0.00517	0.01742	0.911	0.00013758	0.0329	0.91112	-0.00337	0.05977		0.911	199.167	0.91112	189.316	0.911	0.01666	0.91112	0.21369						0.00519	-2.5204	2.34967	96.4942	2.00519	-2.32566	2.17046	96.5483	4.00519	-2.16242	2.01241	96.4067	6.00519	-2.2598	2.17603	98.1116	8.00519	-2.12202	2.08476	99.1143					0.08311	-58.16
0.90819	-0.00523	0.0172	0.91	7.13376e-05	0.03268	0.91012	-0.00336	0.0602		0.91	199.564	0.91012	189.418	0.91	0.00871	0.91012	0.21163						0.00522	-2.52646	2.36414	96.6808	2.00522	-2.32646	2.1738	96.6077	4.00522	-2.16	2.01018	96.4075	6.00522	-2.24808	2.17937	98.4481	8.00522	-2.12646	2.08031	98.9028					0.08356	-58.16
0.90719	-0.00532	0.0172	0.909	2.54777e-05	0.03247	0.90912	-0.00338	0.06042		0.909	199.843	0.90912	189.409	0.909	0.00314	0.90912	0.21183						0.00525	-2.50828	2.34633	96.6639	2.00525	-2.32485	2.17826	96.7446	4.00525	-2.1499	2.00239	96.4476	6.00525	-2.26303	2.1738	97.989	8.00525	-2.12202	2.05916	98.4966					0.084	-58.13
0.9062	-0.00545	0.01699	0.908	8.66242e-05	0.03225	0.90812	-0.00344	0.06042		0.908	199.464	0.90812	189.227	0.908	0.01072	0.90812	0.21546						0.00528	-2.51919	2.35857	96.7071	2.00528	-2.32242	2.17492	96.7201	4.00528	-2.15717	2.02132	96.7487	6.00528	-2.25293	2.17158	98.1613	8.00528	-2.1196	2.07808	99.011					0.08444	-58.15
0.9052	-0.00559	0.01699	0.907	0	0.03204	0.90712	-0.00344	0.06063		0.907	200	0.90712	189.263	0.907	0	0.90712	0.21473						0.00531	-2.52808	2.35635	96.484	2.00531	-2.32768	2.17826	96.6839	4.00531	-2.15838	2.01464	96.5553	6.00531	-2.24889	2.17826	98.4046	8.00531	-2.11838	2.07363	98.9324					0.08489	-58.15
0.9042	-0.00565	0.01699	0.906	-9.68153e-05	0.03204	0.90613	-0.00353	0.06085		0.906	199.397	0.90613	189.03	0.906	0.01205	0.90613	0.21941						0.00533	-2.51071	2.34522	96.592	2.00533	-2.32566	2.17492	96.6507	4.00533	-2.16323	2.01018	96.3328	6.00533	-2.2602	2.17492	98.0771	8.00533	-2.12323	2.0714	98.7644					0.08533	-58.14
0.90321	-0.00574	0.01656	0.905	-6.6242e-05	0.03182	0.90513	-0.0035	0.06063		0.905	199.585	0.90513	189.098	0.905	0.00831	0.90513	0.21804						0.00536	-2.51556	2.35189	96.6376	2.00536	-2.32202	2.17603	96.7544	4.00536	-2.1596	2.0113	96.4445	6.00536	-2.25737	2.17714	98.1908	8.00536	-2.12444	2.07363	98.7896					0.08578	-58.14
0.90224	-0.00666	0.01634	0.90401	-0.000183439	0.03161	0.90413	-0.00352	0.06042		0.90401	198.846	0.90413	188.986	0.90401	0.02308	0.90413	0.22028						0.00539	-2.52525	2.35301	96.4691	2.00539	-2.32808	2.17714	96.6497	4.00539	-2.15515	2.01464	96.6302	6.00539	-2.24768	2.17046	98.2524	8.00539	-2.11838	2.0714	98.8787					0.08622	-58.11
0.90127	-0.00751	0.01613	0.90301	-0.000244586	0.03139	0.90313	-0.00356	0.0602		0.90301	198.454	0.90313	188.843	0.90301	0.03093	0.90313	0.22314						0.00542	-2.51475	2.35078	96.63	2.00542	-2.32848	2.17714	96.6411	4.00542	-2.15677	2.0113	96.5099	6.00542	-2.25455	2.1738	98.1767	8.00542	-2.12323	2.07029	98.7375					0.08667	-58.12
0.90027	-0.00757	0.01613	0.90201	-0.000275159	0.03118	0.90213	-0.00352	0.06042		0.90201	198.25	0.90213	189.001	0.90201	0.035	0.90213	0.21998						0.00544	-2.50788	2.34522	96.6483	2.00544	-2.32283	2.1738	96.6859	4.00544	-2.16121	2.0113	96.4071	6.00544	-2.25899	2.18493	98.3336	8.00544	-2.12242	2.06139	98.5411					0.08711	-58.12
0.89927	-0.00763	0.01613	0.90101	-0.000387261	0.03096	0.90113	-0.0035	0.06042		0.90101	197.529	0.90113	189.061	0.90101	0.04942	0.90113	0.21878						0.00547	-2.52162	2.35301	96.5411	2.00547	-2.32808	2.17269	96.5475	4.00547	-2.1596	2.01241	96.4721	6.00547	-2.25374	2.17492	98.2202	8.00547	-2.12323	2.09478	99.3254					0.08756	-58.12
0.89826	-0.00714	0.01527	0.90004	-0.000978344	0.03096	0.90013	-0.00357	0.06042		0.90004	193.874	0.90013	188.85	0.90004	0.12253	0.90013	0.22299						0.0055	-2.51434	2.34522	96.5197	2.0055	-2.32283	2.17158	96.6347	4.0055	-2.16485	2.01352	96.3784	6.0055	-2.26141	2.17492	98.0503	8.0055	-2.13051	2.07363	98.6471					0.088	-58.11
0.89723	-0.00627	0.01527	0.89907	-0.00194	0.03075	0.89913	-0.00357	0.06063		0.89907	188.121	0.89913	188.873	0.89907	0.23758	0.89913	0.22254						0.00553	-2.50747	2.35078	96.7747	2.00553	-2.3196	2.17603	96.8066	4.00553	-2.16364	2.02132	96.5992	6.00553	-2.25414	2.1649	97.9805	8.00553	-2.12727	2.06584	98.5349					0.08844	-58.08
0.89623	-0.00638	0.01462	0.89807	-0.002	0.03053	0.89813	-0.0036	0.06042		0.89807	187.718	0.89813	188.745	0.89807	0.24563	0.89813	0.2251						0.00556	-2.52687	2.34967	96.3662	2.00556	-2.32646	2.18048	96.7609	4.00556	-2.16162	2.01909	96.5908	6.00556	-2.24444	2.17269	98.3756	8.00556	-2.11838	2.06806	98.798					0.08889	-58.1
0.89523	-0.00637	0.01462	0.89708	-0.00215	0.03032	0.89713	-0.00361	0.0602		0.89708	186.783	0.89713	188.677	0.89708	0.26435	0.89713	0.22646						0.00558	-2.51596	2.35523	96.7005	2.00558	-2.33051	2.17826	96.6233	4.00558	-2.16283	2.01575	96.4802	6.00558	-2.25374	2.17603	98.2458	8.00558	-2.11111	2.05916	98.7542					0.08933	-58.1
0.89423	-0.0065	0.01484	0.89606	-0.00155	0.0301	0.89613	-0.00358	0.06063		0.89606	190.211	0.89613	188.858	0.89606	0.19578	0.89613	0.22284						0.00561	-2.5103	2.34744	96.6474	2.00561	-2.32485	2.17826	96.7446	4.00561	-2.15919	2.01464	96.5366	6.00561	-2.25737	2.1738	98.1141	8.00561	-2.12606	2.08142	98.939					0.08978	-58.1
0.89324	-0.00661	0.01484	0.89502	-0.000636943	0.02989	0.89513	-0.00363	0.06063		0.89502	195.826	0.89513	188.708	0.89502	0.08347	0.89513	0.22584						0.00564	-2.52485	2.34967	96.4062	2.00564	-2.32606	2.17158	96.5653	4.00564	-2.15717	2.01241	96.5282	6.00564	-2.24606	2.17492	98.3908	8.00564	-2.12485	2.07697	98.8605					0.09022	-58.09
0.89224	-0.00678	0.01441	0.89402	-0.000647134	0.02967	0.89414	-0.0038	0.06063		0.89402	195.731	0.89414	188.201	0.89402	0.08538	0.89414	0.23599						0.00567	-2.52	2.35301	96.5731	2.00567	-2.32848	2.17937	96.6921	4.00567	-2.16606	2.01464	96.378	6.00567	-2.25737	2.17603	98.1652	8.00567	-2.12202	2.07252	98.8198					0.09067	-58.06
0.89125	-0.00682	0.01398	0.89303	-0.000759236	0.02946	0.89314	-0.00378	0.06063		0.89303	194.974	0.89314	188.275	0.89303	0.10051	0.89314	0.2345						0.00569	-2.50869	2.35301	96.7978	2.00569	-2.32808	2.17603	96.6242	4.00569	-2.16202	2.01909	96.5815	6.00569	-2.25939	2.17269	98.0438	8.00569	-2.1297	2.07029	98.5855					0.09111	-58.09
0.89024	-0.00663	0.01376	0.89203	-0.000733758	0.02924	0.89213	-0.00351	0.06042		0.89203	195.104	0.89213	189.016	0.89203	0.09792	0.89213	0.21968						0.00572	-2.52525	2.35078	96.4219	2.00572	-2.32485	2.16824	96.5144	4.00572	-2.15636	2.0113	96.5192	6.00572	-2.24444	2.17269	98.3756	8.00572	-2.12566	2.07585	98.8147					0.09156	-58.08
0.8892	-0.00546	0.01333	0.89103	-0.000794904	0.02924	0.89108	-0.00234	0.06042		0.89103	194.707	0.89108	192.53	0.89103	0.10586	0.89108	0.14939						0.00575	-2.52525	2.35301	96.4691	2.00575	-2.32444	2.17269	96.6256	4.00575	-2.15758	2.01018	96.4635	6.00575	-2.25657	2.17714	98.2087	8.00575	-2.11798	2.05582	98.5107					0.092	-58.08
0.8882	-0.00556	0.01312	0.89003	-0.000901911	0.02903	0.89008	-0.00233	0.06085		0.89003	193.973	0.89008	192.628	0.89003	0.12055	0.89008	0.14744						0.00578	-2.51152	2.35635	96.8124	2.00578	-2.32364	2.17603	96.7196	4.00578	-2.15556	2.01018	96.5103	6.00578	-2.25859	2.1738	98.0872	8.00578	-2.11636	2.0625	98.711					0.09244	-58.07
0.8872	-0.00564	0.0129	0.88903	-0.000856051	0.02881	0.88914	-0.00378	0.06042		0.88903	194.229	0.88914	188.236	0.88903	0.11542	0.88914	0.23528						0.00581	-2.5301	2.34855	96.2788	2.00581	-2.32404	2.17492	96.6854	4.00581	-2.15677	2.01352	96.5651	6.00581	-2.24808	2.17269	98.2947	8.00581	-2.11879	2.08031	99.0836					0.09289	-58.04
0.88621	-0.00589	0.01247	0.88804	-0.000973248	0.0286	0.88815	-0.00403	0.06042		0.88804	193.417	0.88815	187.492	0.88804	0.13166	0.88815	0.25017						0.00583	-2.52242	2.35635	96.5959	2.00583	-2.32848	2.1738	96.5644	4.00583	-2.15475	2.00573	96.4183	6.00583	-2.25737	2.17158	98.0628	8.00583	-2.12404	2.0714	98.7454					0.09333	-58.09
0.88526	-0.00724	0.01204	0.88704	-0.000998726	0.02838	0.88719	-0.00541	0.06042		0.88704	193.201	0.88719	183.559	0.88704	0.13598	0.88719	0.32883						0.00586	-2.4998	2.33742	96.6432	2.00586	-2.32646	2.17714	96.6844	4.00586	-2.15152	2.00685	96.521	6.00586	-2.25374	2.1649	97.9895	8.00586	-2.1301	2.07252	98.6298					0.09378	-58.1
0.88427	-0.0075	0.01204	0.88604	-0.00104	0.02838	0.8862	-0.0056	0.06042		0.88604	192.9	0.8862	183.034	0.88604	0.142	0.8862	0.33931						0.00589	-2.52485	2.34299	96.2641	2.00589	-2.32485	2.17492	96.668	4.00589	-2.15717	2.01352	96.5558	6.00589	-2.23636	2.16713	98.4277	8.00589	-2.12606	2.07029	98.671					0.09422	-58.1
0.88327	-0.00755	0.01183	0.88504	-0.00114	0.02817	0.88515	-0.00425	0.06042		0.88504	192.244	0.88515	186.856	0.88504	0.15512	0.88515	0.26287						0.00592	-2.51556	2.35078	96.614	2.00592	-2.33172	2.17826	96.5973	4.00592	-2.1604	2.01018	96.3981	6.00592	-2.25253	2.17714	98.2982	8.00592	-2.11556	2.05693	98.595					0.09467	-58.09
0.88227	-0.00764	0.01161	0.88404	-0.00113	0.02795	0.88415	-0.00419	0.0602		0.88404	192.22	0.88415	186.975	0.88404	0.15559	0.88415	0.2605						0.00594	-2.49657	2.34522	96.8741	2.00594	-2.32929	2.1738	96.5471	4.00594	-2.1596	2.00907	96.3892	6.00594	-2.25737	2.17826	98.2163	8.00594	-2.11556	2.0625	98.7301					0.09511	-58.06
0.88128	-0.00774	0.01183	0.88304	-0.00119	0.02774	0.88315	-0.00422	0.06063		0.88304	191.79	0.88315	186.988	0.88304	0.1642	0.88315	0.26024						0.00597	-2.53091	2.34855	96.2628	2.00597	-2.32242	2.16935	96.5922	4.00597	-2.15879	2.0113	96.4631	6.00597	-2.24525	2.16824	98.255	8.00597	-2.11879	2.06806	98.7885					0.09556	-58.09
0.88028	-0.00775	0.0114	0.88205	-0.00135	0.02774	0.88215	-0.00421	0.06063		0.88205	190.748	0.88215	187.003	0.88205	0.18503	0.88215	0.25995						0.006	-2.52121	2.35635	96.6199	2.006	-2.32485	2.16824	96.5144	4.006	-2.15677	2.01018	96.4822	6.006	-2.25535	2.17269	98.1332	8.006	-2.10707	2.05471	98.7418					0.096	-58.08
0.87928	-0.00789	0.0114	0.88105	-0.00136	0.02752	0.88116	-0.00433	0.06042		0.88105	190.578	0.88116	186.636	0.88105	0.18843	0.88116	0.26728						0.00603	-2.50586	2.34855	96.7596	2.00603	-2.32364	2.17046	96.5917	4.00603	-2.1604	2.00907	96.3705	6.00603	-2.25576	2.17603	98.201	8.00603	-2.11879	2.07808	99.0301					0.09644	-58.08
0.87829	-0.00798	0.01097	0.88005	-0.00142	0.02731	0.88016	-0.00436	0.0602		0.88005	190.102	0.88016	186.503	0.88005	0.19795	0.88016	0.26994						0.00606	-2.53212	2.34855	96.2389	2.00606	-2.31758	2.17158	96.7478	4.00606	-2.16162	2.00907	96.3425	6.00606	-2.25091	2.17603	98.3086	8.00606	-2.12242	2.06806	98.7028					0.09689	-58.07
0.87729	-0.00808	0.01075	0.87905	-0.00146	0.02709	0.87916	-0.00446	0.06042		0.87905	189.79	0.87916	186.24	0.87905	0.2042	0.87916	0.2752						0.00608	-2.52485	2.35301	96.4771	2.00608	-2.32485	2.17603	96.6936	4.00608	-2.15434	2.00796	96.4831	6.00608	-2.25818	2.16824	97.968	8.00608	-2.11313	2.06584	98.8683					0.09733	-58.04
0.8763	-0.00823	0.01032	0.87805	-0.00151	0.02709	0.87817	-0.00462	0.06042		0.87805	189.418	0.87817	185.788	0.87805	0.21163	0.87817	0.28425						0.00611	-2.50828	2.34633	96.6639	2.00611	-2.32566	2.17269	96.5995	4.00611	-2.15758	2.01464	96.574	6.00611	-2.25455	2.17269	98.1511	8.00611	-2.11758	2.06584	98.7632					0.09778	-58.07
0.8753	-0.00828	0.01032	0.87706	-0.00161	0.02688	0.87717	-0.00463	0.06063		0.87706	188.728	0.87717	185.805	0.87706	0.22543	0.87717	0.28389						0.00614	-2.52929	2.34855	96.2947	2.00614	-2.3204	2.17269	96.7125	4.00614	-2.15677	2.01241	96.5375	6.00614	-2.24848	2.1738	98.3113	8.00614	-2.12121	2.05916	98.5156					0.09822	-58.07
0.8743	-0.00841	0.01011	0.87606	-0.00162	0.02666	0.87617	-0.00471	0.06042		0.87606	188.575	0.87617	185.526	0.87606	0.22851	0.87617	0.28948						0.00617	-2.51838	2.34744	96.4869	2.00617	-2.32768	2.17492	96.6073	4.00617	-2.15556	2.01241	96.5656	6.00617	-2.25657	2.1738	98.132	8.00617	-2.10384	2.06139	98.9808					0.09867	-58.06
0.87331	-0.00847	0.00989	0.87506	-0.00169	0.02666	0.87517	-0.0048	0.06042		0.87506	188.1	0.87517	185.28	0.87506	0.238	0.87517	0.29441						0.00619	-2.50707	2.33965	96.5457	2.00619	-2.32889	2.17603	96.6068	4.00619	-2.16	2.00796	96.3521	6.00619	-2.25455	2.15933	97.8429	8.00619	-2.1196	2.0714	98.8501					0.09911	-58.06
0.87231	-0.00855	0.00968	0.87406	-0.00176	0.02645	0.87418	-0.00487	0.06063		0.87406	187.5	0.87418	185.141	0.87406	0.25001	0.87418	0.29719						0.00622	-2.51838	2.34744	96.4869	2.00622	-2.32525	2.1738	96.6338	4.00622	-2.1604	2.01575	96.5362	6.00622	-2.25051	2.17269	98.2408	8.00622	-2.11879	2.05693	98.5187					0.09956	-58.03
0.87131	-0.00869	0.00968	0.87306	-0.00173	0.02623	0.87318	-0.00502	0.06063		0.87306	187.609	0.87318	184.695	0.87306	0.24783	0.87318	0.3061						0.00625	-2.52081	2.35412	96.5807	2.00625	-2.32727	2.17269	96.5648	4.00625	-2.16121	2.00796	96.3241	6.00625	-2.25818	2.17714	98.1729	8.00625	-2.10626	2.05916	98.8692					0.1	-58.05
0.87032	-0.00878	0.00925	0.87207	-0.00184	0.02623	0.87219	-0.00516	0.06042		0.87207	186.893	0.87219	184.257	0.87207	0.26213	0.87219	0.31485						0.00628	-2.51515	2.34855	96.5747	2.00628	-2.32889	2.17269	96.5302	4.00628	-2.15556	2.00796	96.455	6.00628	-2.25576	2.16824	98.0217	8.00628	-2.10747	2.06027	98.8674					0.10044	-58.06
0.86933	-0.00926	0.00903	0.87107	-0.00198	0.02602	0.87119	-0.0052	0.0602		0.87107	185.874	0.87119	184.105	0.87107	0.28252	0.87119	0.3179						0.00631	-2.51677	2.34188	96.4004	2.00631	-2.32202	2.16601	96.5239	4.00631	-2.1604	2.00907	96.3705	6.00631	-2.2497	2.16935	98.1818	8.00631	-2.12364	2.07474	98.8354					0.10089	-58.05
0.86838	-0.01052	0.00903	0.87007	-0.00201	0.0258	0.87019	-0.00527	0.06042		0.87007	185.527	0.87019	183.943	0.87007	0.28947	0.87019	0.32114						0.00633	-2.51434	2.33742	96.3535	2.00633	-2.32121	2.16713	96.567	4.00633	-2.15354	2.00907	96.5295	6.00633	-2.25455	2.17714	98.2534	8.00633	-2.11152	2.0625	98.8257					0.10133	-58.05
0.86738	-0.01062	0.00903	0.86907	-0.00208	0.02559	0.8692	-0.00543	0.06042		0.86907	184.97	0.8692	183.516	0.86907	0.3006	0.8692	0.32968						0.00636	-2.51434	2.34855	96.5907	2.00636	-2.32444	2.17269	96.6256	4.00636	-2.15475	2.01352	96.6119	6.00636	-2.2602	2.17714	98.1282	8.00636	-2.12283	2.07363	98.8276					0.10178	-58.01
0.86639	-0.01071	0.00882	0.86808	-0.00216	0.02559	0.8682	-0.00553	0.06042		0.86808	184.46	0.8682	183.232	0.86808	0.3108	0.8682	0.33535						0.00639	-2.50828	2.34299	96.5928	2.00639	-2.32242	2.16935	96.5922	4.00639	-2.15556	2.0113	96.538	6.00639	-2.2501	2.1649	98.0702	8.00639	-2.12525	2.06695	98.6093					0.10222	-58.05
0.86539	-0.01073	0.00882	0.86709	-0.00257	0.02537	0.8672	-0.00567	0.06063		0.86709	181.582	0.8672	182.892	0.86709	0.36835	0.8672	0.34215						0.00642	-2.51152	2.34188	96.5047	2.00642	-2.31919	2.16935	96.6617	4.00642	-2.15354	2.00351	96.391	6.00642	-2.24687	2.15822	97.9876	8.00642	-2.11717	2.06584	98.7728					0.10267	-58.05
0.86433	-0.00929	0.00839	0.86614	-0.00382	0.02537	0.86621	-0.00581	0.06042		0.86614	173.847	0.86621	182.443	0.86614	0.52305	0.86621	0.35114						0.00644	-2.51879	2.35078	96.5499	2.00644	-2.32566	2.17158	96.5739	4.00644	-2.1503	2.00128	96.4104	6.00644	-2.24687	2.16713	98.1934	8.00644	-2.12081	2.06472	98.6601					0.10311	-58.05
0.86334	-0.00931	0.00817	0.86514	-0.00394	0.02516	0.86521	-0.00588	0.06063		0.86514	172.923	0.86521	182.318	0.86514	0.54153	0.86521	0.35364						0.00647	-2.50343	2.34076	96.6419	2.00647	-2.32727	2.17714	96.6671	4.00647	-2.1503	2.00573	96.5214	6.00647	-2.23192	2.14932	98.1146	8.00647	-2.1196	2.06584	98.7156					0.10356	-58.04
0.86234	-0.00945	0.00796	0.86414	-0.00398	0.02516	0.86422	-0.00613	0.06085		0.86414	172.651	0.86422	181.695	0.86414	0.54698	0.86422	0.3661						0.0065	-2.51313	2.33854	96.4013	2.0065	-2.31879	2.16379	96.5421	4.0065	-2.16121	2.01575	96.5175	6.0065	-2.24404	2.18048	98.5635	8.0065	-2.11758	2.06584	98.7632					0.104	-58
0.86134	-0.00948	0.00753	0.86315	-0.00404	0.02494	0.86323	-0.00626	0.06042		0.86315	172.114	0.86323	181.216	0.86315	0.55771	0.86323	0.37568						0.00653	-2.51919	2.34522	96.4235	2.00653	-2.32283	2.17158	96.6347	4.00653	-2.15879	2.0113	96.4631	6.00653	-2.25657	2.17937	98.2597	8.00653	-2.11838	2.06695	98.7711					0.10444	-58.03
0.86035	-0.0096	0.00753	0.8621	-0.00272	0.02473	0.86223	-0.00649	0.06063		0.8621	180.172	0.86223	180.657	0.8621	0.39656	0.86223	0.38686						0.00656	-2.49657	2.3441	96.8504	2.00656	-2.32444	2.1738	96.6511	4.00656	-2.15636	2.01018	96.4916	6.00656	-2.24889	2.16713	98.1485	8.00656	-2.12364	2.07474	98.8354					0.10489	-58.04
0.85935	-0.00964	0.0071	0.8611	-0.0027	0.02473	0.86123	-0.00651	0.06063		0.8611	180.339	0.86123	180.602	0.8611	0.39321	0.86123	0.38796						0.00658	-2.5099	2.33854	96.4656	2.00658	-2.3204	2.17158	96.6869	4.00658	-2.15232	2.00351	96.4191	6.00658	-2.25414	2.17714	98.2624	8.00658	-2.12606	2.06139	98.4555					0.10533	-58.03
0.85835	-0.00974	0.0071	0.8601	-0.00276	0.02451	0.86024	-0.00672	0.06085		0.8601	179.78	0.86024	180.119	0.8601	0.4044	0.86024	0.39762						0.00661	-2.52929	2.34633	96.2474	2.00661	-2.32687	2.17046	96.5223	4.00661	-2.15758	2.0113	96.4912	6.00661	-2.26263	2.1816	98.1767	8.00661	-2.11515	2.06361	98.7666					0.10578	-58.05
0.85733	-0.00921	0.0071	0.8591	-0.00282	0.02451	0.85922	-0.00621	0.06063		0.8591	179.378	0.85922	181.428	0.8591	0.41245	0.85922	0.37143						0.00664	-2.48485	2.33075	96.7999	2.00664	-2.32444	2.16824	96.5231	4.00664	-2.15838	2.00351	96.2787	6.00664	-2.25253	2.16713	98.0677	8.00664	-2.11838	2.0625	98.6633					0.10622	-58.02
0.8563	-0.00838	0.00667	0.85811	-0.00296	0.0243	0.8582	-0.00555	0.06042		0.85811	178.276	0.8582	183.176	0.85811	0.43448	0.8582	0.33649						0.00667	-2.51354	2.3441	96.512	2.00667	-2.31677	2.1649	96.6114	4.00667	-2.15475	2.01241	96.5843	6.00667	-2.25455	2.1649	97.9716	8.00667	-2.1204	2.07029	98.8042					0.10667	-58.05
0.8553	-0.00845	0.00645	0.85711	-0.00304	0.02408	0.85722	-0.00624	0.0602		0.85711	177.601	0.85722	181.211	0.85711	0.44797	0.85722	0.37579						0.00669	-2.52283	2.34299	96.304	2.00669	-2.32646	2.17158	96.5566	4.00669	-2.15677	2.00685	96.3992	6.00669	-2.25333	2.1738	98.2036	8.00669	-2.11515	2.06472	98.7936					0.10711	-58.06
0.85431	-0.00852	0.00624	0.85611	-0.00316	0.02408	0.85627	-0.00757	0.06063		0.85611	176.771	0.85627	177.809	0.85611	0.46458	0.85627	0.44382						0.00672	-2.48889	2.33742	96.8617	2.00672	-2.32283	2.16713	96.5322	4.00672	-2.15838	2.00907	96.4172	6.00672	-2.25091	2.17603	98.3086	8.00672	-2.12283	2.06806	98.6932					0.10756	-58.06
0.85333	-0.00924	0.00602	0.85512	-0.00331	0.02387	0.8553	-0.0084	0.06063		0.85512	175.626	0.8553	175.656	0.85512	0.48748	0.8553	0.48687						0.00675	-2.51758	2.34188	96.3844	2.00675	-2.31919	2.17269	96.7385	4.00675	-2.15515	2.00796	96.4643	6.00675	-2.25576	2.17046	98.073	8.00675	-2.12162	2.06695	98.6949					0.108	-58.05
0.85237	-0.01024	0.00602	0.85412	-0.00334	0.02387	0.85434	-0.00951	0.06085		0.85412	175.461	0.85434	172.97	0.85412	0.49077	0.85434	0.5406						0.00678	-2.52323	2.35412	96.5327	2.00678	-2.32364	2.16379	96.4378	4.00678	-2.15596	2.00351	96.3348	6.00678	-2.25859	2.17269	98.0616	8.00678	-2.11758	2.06584	98.7632					0.10844	-58.02
0.85137	-0.01033	0.00559	0.85313	-0.00354	0.02387	0.85334	-0.00934	0.06042		0.85313	174.157	0.85334	173.22	0.85313	0.51687	0.85334	0.53559						0.00681	-2.49091	2.3441	96.9637	2.00681	-2.32323	2.17046	96.6004	4.00681	-2.15838	2.00907	96.4172	6.00681	-2.24929	2.16935	98.1908	8.00681	-2.12364	2.06584	98.6204					0.10889	-58.05
0.85037	-0.01033	0.00559	0.85213	-0.00357	0.02365	0.8523	-0.00823	0.06063		0.85213	173.789	0.8523	176.085	0.85213	0.52421	0.8523	0.47829						0.00683	-2.52404	2.34076	96.2326	2.00683	-2.31919	2.1649	96.5591	4.00683	-2.15273	2.00685	96.4929	6.00683	-2.25495	2.16935	98.0653	8.00683	-2.1196	2.05359	98.4184					0.10933	-58.04
0.84937	-0.0104	0.00516	0.85113	-0.00368	0.02365	0.85131	-0.00849	0.06063		0.85113	173.077	0.85131	175.423	0.85113	0.53847	0.85131	0.49153						0.00686	-2.5204	2.33965	96.2808	2.00686	-2.32485	2.16824	96.5144	4.00686	-2.15636	2.00462	96.3532	6.00686	-2.25455	2.16935	98.0742	8.00686	-2.09535	2.04692	98.8306					0.10978	-58.04
0.84838	-0.01056	0.00495	0.85014	-0.00385	0.02344	0.85032	-0.0088	0.06042		0.85014	171.798	0.85032	174.572	0.85014	0.56405	0.85032	0.50856						0.00689	-2.48525	2.33854	96.9585	2.00689	-2.32444	2.16713	96.4975	4.00689	-2.15313	2.00462	96.4281	6.00689	-2.24808	2.1738	98.3203	8.00689	-2.12646	2.09366	99.2228					0.11022	-58.03
0.84738	-0.01065	0.00473	0.84914	-0.00389	0.02344	0.84932	-0.009	0.06042		0.84914	171.541	0.84932	174.06	0.84914	0.56917	0.84932	0.51881						0.00692	-2.52687	2.3441	96.2478	2.00692	-2.32162	2.17603	96.7631	4.00692	-2.15475	2.01464	96.6395	6.00692	-2.25535	2.16713	98.005	8.00692	-2.12323	2.05248	98.3056					0.11067	-58
0.84638	-0.01064	0.00473	0.84815	-0.00409	0.02322	0.84833	-0.00919	0.06063		0.84815	170.037	0.84833	173.669	0.84815	0.59926	0.84833	0.52661						0.00694	-2.51919	2.34744	96.4708	2.00694	-2.32242	2.16601	96.5152	4.00694	-2.16	2.00685	96.3244	6.00694	-2.25091	2.1649	98.0522	8.00694	-2.10788	2.06139	98.8849					0.11111	-58.03
0.84539	-0.01076	0.0043	0.84715	-0.00423	0.02322	0.84734	-0.00952	0.06063		0.84715	169.185	0.84734	172.862	0.84715	0.6163	0.84734	0.54276						0.00697	-2.49495	2.34188	96.8353	2.00697	-2.32444	2.17046	96.5744	4.00697	-2.15838	2.00573	96.3341	6.00697	-2.24646	2.17492	98.3818	8.00697	-2.11556	2.05025	98.4325					0.11156	-58.04
0.84439	-0.01084	0.00452	0.84616	-0.00432	0.02322	0.84636	-0.00989	0.06085		0.84616	168.653	0.84636	172.048	0.84616	0.62695	0.84636	0.55904						0.007	-2.53051	2.34076	96.1049	2.007	-2.31919	2.15822	96.4048	4.007	-2.15677	2.00907	96.4546	6.007	-2.25414	2.16824	98.0576	8.007	-2.11434	2.06806	98.8935					0.112	-58.04
0.84339	-0.01094	0.00409	0.84516	-0.00456	0.02301	0.84537	-0.01015	0.06063		0.84516	166.912	0.84537	171.319	0.84516	0.66177	0.84537	0.57362						0.00703	-2.51636	2.33965	96.3609	2.00703	-2.31919	2.17046	96.6873	4.00703	-2.15838	2.00685	96.3618	6.00703	-2.25414	2.16824	98.0576	8.00703	-2.10869	2.06361	98.9197					0.11244	-58.03
0.8424	-0.01101	0.00387	0.84417	-0.00462	0.02301	0.84437	-0.01038	0.06042		0.84417	166.542	0.84437	170.665	0.84417	0.66915	0.84437	0.58671						0.00706	-2.50384	2.34299	96.6813	2.00706	-2.32323	2.16713	96.5235	4.00706	-2.15434	2.00462	96.4	6.00706	-2.24889	2.16713	98.1485	8.00706	-2.12606	2.07252	98.7247					0.11289	-57.99
0.8414	-0.01112	0.0043	0.84317	-0.00481	0.02301	0.84338	-0.01064	0.06085		0.84317	165.444	0.84338	170.221	0.84317	0.69113	0.84338	0.59558						0.00708	-2.52646	2.3441	96.2558	2.00708	-2.32162	2.16824	96.5839	4.00708	-2.15354	2.00907	96.5295	6.00708	-2.25131	2.16824	98.1203	8.00708	-2.12323	2.06695	98.6568					0.11333	-58.03
0.8404	-0.01115	0.00366	0.84218	-0.00499	0.02279	0.84239	-0.01096	0.06063		0.84218	164.054	0.84239	169.38	0.84218	0.71893	0.84239	0.6124						0.00711	-2.51475	2.34188	96.4405	2.00711	-2.31798	2.1649	96.5852	4.00711	-2.15556	2.00462	96.3719	6.00711	-2.25374	2.16935	98.0922	8.00711	-2.11758	2.0625	98.6824					0.11378	-58.03
0.8394	-0.01121	0.00344	0.84118	-0.00511	0.02279	0.84141	-0.01126	0.06063		0.84118	163.365	0.84141	168.672	0.84118	0.73271	0.84141	0.62656						0.00714	-2.5099	2.34633	96.6317	2.00714	-2.32121	2.16601	96.5413	4.00714	-2.16	2.01241	96.4627	6.00714	-2.25051	2.17046	98.1895	8.00714	-2.12162	2.06361	98.6141					0.11422	-58.03
0.83841	-0.01139	0.00344	0.84019	-0.00532	0.02279	0.84042	-0.01165	0.06063		0.84019	162.121	0.84042	167.768	0.84019	0.75758	0.84042	0.64464						0.00717	-2.52364	2.33965	96.2168	2.00717	-2.32202	2.16824	96.5752	4.00717	-2.15919	2.00239	96.2322	6.00717	-2.25414	2.16935	98.0832	8.00717	-2.12121	2.06695	98.7044					0.11467	-58.03
0.83741	-0.0114	0.00301	0.8392	-0.00551	0.02279	0.83943	-0.01193	0.06085		0.8392	161.07	0.83943	167.217	0.8392	0.7786	0.83943	0.65565						0.00719	-2.51677	2.34299	96.4241	2.00719	-2.31636	2.16379	96.5944	4.00719	-2.15192	2.00239	96.4007	6.00719	-2.25455	2.1738	98.1767	8.00719	-2.11919	2.06139	98.6173					0.11511	-57.99
0.83641	-0.01144	0.00301	0.8382	-0.00567	0.02279	0.83844	-0.01226	0.06085		0.8382	160.176	0.83844	166.448	0.8382	0.79648	0.83844	0.67104						0.00722	-2.51152	2.33631	96.3859	2.00722	-2.32202	2.1649	96.4982	4.00722	-2.15111	2.00128	96.3917	6.00722	-2.25697	2.17158	98.0718	8.00722	-2.11636	2.05248	98.4676					0.11556	-58.02
0.83547	-0.01308	0.0028	0.83721	-0.00589	0.02258	0.83745	-0.01255	0.06106		0.83721	158.614	0.83745	165.912	0.83721	0.82773	0.83745	0.68175						0.00725	-2.51313	2.33408	96.3062	2.00725	-2.32121	2.16713	96.567	4.00725	-2.15313	2.00685	96.4835	6.00725	-2.24768	2.15488	97.8923	8.00725	-2.11919	2.07363	98.9133					0.116	-58.03
0.83447	-0.01303	0.0028	0.83622	-0.00608	0.02258	0.83646	-0.01286	0.06106		0.83622	157.57	0.83646	165.215	0.83622	0.8486	0.83646	0.69571						0.00728	-2.49778	2.33631	96.6598	2.00728	-2.31919	2.16824	96.6361	4.00728	-2.15071	2.00573	96.512	6.00728	-2.24727	2.16379	98.1073	8.00728	-2.1196	2.06361	98.6617					0.11644	-58.02
0.83347	-0.01318	0.00258	0.83522	-0.00622	0.02258	0.83548	-0.01327	0.06085		0.83522	156.817	0.83548	164.182	0.83522	0.86366	0.83548	0.71635						0.00731	-2.51677	2.34855	96.5426	2.00731	-2.32687	2.16824	96.4711	4.00731	-2.1503	2.00128	96.4104	6.00731	-2.24889	2.17269	98.2767	8.00731	-2.11919	2.05916	98.5632					0.11689	-58.02
0.83248	-0.01323	0.00237	0.83423	-0.00647	0.02258	0.83449	-0.01364	0.06085		0.83423	155.442	0.83449	163.374	0.83423	0.89117	0.83449	0.73253						0.00733	-2.51313	2.34522	96.5438	2.00733	-2.32323	2.1649	96.4722	4.00733	-2.15394	2.00796	96.4924	6.00733	-2.24889	2.16824	98.1741	8.00733	-2.11838	2.06584	98.7442					0.11733	-57.99
0.83144	-0.01211	0.00194	0.83329	-0.00819	0.02258	0.83351	-0.0141	0.06085		0.83329	146.741	0.83351	162.363	0.83329	1.06519	0.83351	0.75274						0.00736	-2.5002	2.33186	96.5161	2.00736	-2.31556	2.16156	96.5604	4.00736	-2.14626	2.00351	96.5599	6.00736	-2.25374	2.16824	98.0665	8.00736	-2.1103	2.0369	98.23					0.11778	-58.01
0.83043	-0.01188	0.00172	0.83231	-0.00858	0.02258	0.83252	-0.0145	0.06063		0.83231	144.94	0.83252	161.407	0.83231	1.10119	0.83252	0.77185						0.00739	-2.52283	2.33408	96.1139	2.00739	-2.32242	2.16601	96.5152	4.00739	-2.15636	2.00128	96.2699	6.00739	-2.24848	2.16601	98.1318	8.00739	-2.10545	2.05916	98.8884					0.11822	-58.04
0.82943	-0.01196	0.00172	0.83132	-0.0088	0.02258	0.83154	-0.01489	0.06106		0.83132	143.905	0.83154	160.781	0.83132	1.12191	0.83154	0.78438						0.00742	-2.49414	2.33854	96.7802	2.00742	-2.32081	2.1649	96.5243	4.00742	-2.15919	2.00573	96.3154	6.00742	-2.24727	2.16713	98.1844	8.00742	-2.12768	2.09144	99.1411					0.11867	-58.04
0.82843	-0.01202	0.00172	0.83033	-0.00904	0.02258	0.83055	-0.01536	0.06085		0.83033	142.792	0.83055	159.692	0.83033	1.14417	0.83055	0.80616						0.00744	-2.50909	2.3441	96.6004	2.00744	-2.31556	2.1649	96.6375	4.00744	-2.15232	2.00796	96.5299	6.00744	-2.25737	2.17046	98.0372	8.00744	-2.12242	2.05471	98.3788					0.11911	-58.05
0.82744	-0.01211	0.00172	0.8293	-0.00823	0.02258	0.82957	-0.01589	0.06106		0.8293	146.571	0.82957	158.705	0.8293	1.06858	0.82957	0.8259						0.00747	-2.53293	2.35078	96.2703	2.00747	-2.32162	2.16824	96.5839	4.00747	-2.15596	2.00239	96.307	6.00747	-2.25172	2.16935	98.137	8.00747	-2.11273	2.05471	98.6078					0.11956	-58.01
0.82644	-0.01227	0.00172	0.82829	-0.00799	0.02258	0.82859	-0.01631	0.06128		0.82829	147.719	0.82859	157.954	0.82829	1.04562	0.82859	0.84091						0.0075	-2.49293	2.33075	96.6377	2.0075	-2.32566	2.17492	96.6507	4.0075	-2.15394	2.00796	96.4924	6.0075	-2.24081	2.13262	97.5263	8.0075	-2.11596	2.05582	98.5584					0.12	-58.04
0.82544	-0.01229	0.00172	0.8273	-0.00827	0.02258	0.82761	-0.01685	0.06106		0.8273	146.377	0.82761	156.743	0.8273	1.07246	0.82761	0.86513						0.00753	-2.50949	2.33631	96.4261	2.00753	-2.32606	2.17046	96.5396	4.00753	-2.15758	2.01352	96.5464	6.00753	-2.21737	2.12372	97.8425	8.00753	-2.11273	2.06027	98.743					0.12044	-58.05
0.8244	-0.0112	0.000645005	0.82631	-0.00859	0.02258	0.82658	-0.0162	0.06063		0.82631	144.893	0.82658	157.821	0.82631	1.10214	0.82658	0.84357						0.00756	-2.52848	2.33965	96.121	2.00756	-2.32485	2.15822	96.2832	4.00756	-2.1604	1.99905	96.1209	6.00756	-2.22424	2.18271	99.0575	8.00756	-2.10828	2.06027	98.8483					0.12089	-58.04
0.82339	-0.01086	0.000645005	0.82532	-0.00885	0.02279	0.82559	-0.01635	0.06106		0.82532	144.054	0.82559	157.765	0.82532	1.11892	0.82559	0.8447						0.00758	-2.48889	2.33408	96.7903	2.00758	-2.3196	2.15822	96.3961	4.00758	-2.15394	2.00239	96.3538	6.00758	-2.24889	2.18605	98.583	8.00758	-2.11879	2.05805	98.5457					0.12133	-58.04
0.82239	-0.01097	0.000645005	0.82433	-0.00918	0.02279	0.82464	-0.01789	0.06128		0.82433	142.585	0.82464	154.803	0.82433	1.14831	0.82464	0.90395						0.00761	-2.50909	2.33631	96.4341	2.00761	-2.32283	2.17603	96.737	4.00761	-2.15192	2.01018	96.5946	6.00761	-2.25495	2.16045	97.8597	8.00761	-2.11596	2.06695	98.8284					0.12178	-58.01
0.82139	-0.01094	0.000215002	0.82334	-0.00953	0.02301	0.82368	-0.01898	0.06128		0.82334	141.423	0.82368	152.699	0.82334	1.17154	0.82368	0.94601						0.00764	-2.52606	2.34744	96.3349	2.00764	-2.32323	2.16379	96.4465	4.00764	-2.16121	2.00462	96.241	6.00764	-2.24202	2.16045	98.1471	8.00764	-2.11556	2.06361	98.7571					0.12222	-58.03
0.82044	-0.01209	0.000430003	0.82235	-0.00983	0.02301	0.82274	-0.0206	0.06149		0.82235	140.106	0.82274	149.809	0.82235	1.19787	0.82274	1.00382						0.00767	-2.48364	2.32963	96.8004	2.00767	-2.32444	2.16713	96.4975	4.00767	-2.15434	2.00017	96.2889	6.00767	-2.24444	2.17046	98.3243	8.00767	-2.12162	2.05916	98.5061					0.12267	-58.03
0.81945	-0.01262	0.000645005	0.82137	-0.01022	0.02322	0.82178	-0.02163	0.06171		0.82137	138.89	0.82178	148.097	0.82137	1.2222	0.82178	1.03805						0.00769	-2.51677	2.3441	96.4479	2.00769	-2.32283	2.16601	96.5066	4.00769	-2.14828	2.00462	96.5406	6.00769	-2.25818	2.17603	98.1473	8.00769	-2.11313	2.05359	98.5711					0.12311	-58.03
0.81846	-0.01272	0	0.82038	-0.01057	0.02322	0.82077	-0.02152	0.06149		0.82038	137.445	0.82077	148.145	0.82038	1.2511	0.82077	1.0371						0.00772	-2.52929	2.3441	96.2	2.00772	-2.31919	2.16267	96.5077	4.00772	-2.14828	2.00462	96.5406	6.00772	-2.25091	2.16713	98.1036	8.00772	-2.10949	2.05805	98.7655					0.12356	-58.03
0.81746	-0.01279	-0.000215002	0.81939	-0.01092	0.02344	0.81977	-0.02127	0.06149		0.81939	136.41	0.81977	148.601	0.81939	1.27181	0.81977	1.02798						0.00775	-2.48768	2.32741	96.6715	2.00775	-2.32242	2.16379	96.4639	4.00775	-2.14505	2.00351	96.5881	6.00775	-2.24929	2.1649	98.0881	8.00775	-2.12081	2.06695	98.7139					0.124	-58
0.81646	-0.0129	-0.000430003	0.81841	-0.01141	0.02344	0.81879	-0.02185	0.06149		0.81841	134.495	0.81879	147.556	0.81841	1.3101	0.81879	1.04888						0.00778	-2.51111	2.33075	96.2749	2.00778	-2.32162	2.16601	96.5326	4.00778	-2.16	2.00351	96.2413	6.00778	-2.25051	2.15933	97.9326	8.00778	-2.12606	2.07697	98.832					0.12444	-58.02
0.81547	-0.013	-0.000645005	0.81742	-0.01174	0.02365	0.81781	-0.02249	0.06171		0.81742	133.673	0.81781	146.583	0.81742	1.32655	0.81781	1.06835						0.00781	-2.51758	2.33965	96.3369	2.00781	-2.31758	2.16601	96.6196	4.00781	-2.15394	1.99794	96.2427	6.00781	-2.25172	2.17937	98.3673	8.00781	-2.11596	2.05471	98.5313					0.12489	-58.04
0.81447	-0.01316	-0.000645005	0.81644	-0.01216	0.02387	0.81683	-0.02319	0.06149		0.81644	132.48	0.81683	145.23	0.81644	1.35039	0.81683	1.09541						0.00783	-2.49333	2.33965	96.8201	2.00783	-2.32525	2.16601	96.4545	4.00783	-2.15152	1.99683	96.2711	6.00783	-2.24889	2.15822	97.9427	8.00783	-2.11798	2.05471	98.4836					0.12533	-58.03
0.81347	-0.01313	-0.000645005	0.81545	-0.01264	0.02408	0.81586	-0.02377	0.06171		0.81545	131.166	0.81586	144.381	0.81545	1.37668	0.81586	1.11239						0.00786	-2.51879	2.34076	96.3366	2.00786	-2.32283	2.16379	96.4552	4.00786	-2.1503	2.00351	96.466	6.00786	-2.25374	2.16935	98.0922	8.00786	-2.11636	2.06139	98.684					0.12578	-58.03
0.81248	-0.0132	-0.000860007	0.81447	-0.01313	0.02408	0.81488	-0.02442	0.06171		0.81447	129.441	0.81488	143.287	0.81447	1.41117	0.81488	1.13426						0.00789	-2.51758	2.33186	96.1703	2.00789	-2.31758	2.16267	96.5426	4.00789	-2.15556	2.00351	96.3441	6.00789	-2.25293	2.16935	98.1101	8.00789	-2.11071	2.06139	98.8178					0.12622	-58
0.81148	-0.01327	-0.00129	0.81349	-0.01357	0.02451	0.81391	-0.02518	0.06192		0.81349	128.714	0.81391	142.187	0.81349	1.42572	0.81391	1.15627						0.00792	-2.50141	2.33742	96.611	2.00792	-2.32242	2.16267	96.4382	4.00792	-2.15475	2.00128	96.3073	6.00792	-2.24727	2.15933	98.0044	8.00792	-2.12	2.06472	98.6791					0.12667	-58.02
0.81048	-0.01344	-0.00129	0.81251	-0.01418	0.02473	0.81293	-0.02591	0.06235		0.81251	127.119	0.81293	141.294	0.81251	1.45763	0.81293	1.17411						0.00794	-2.51071	2.32407	96.1396	2.00794	-2.32121	2.16379	96.4899	4.00794	-2.15394	2.00907	96.5201	6.00794	-2.2497	2.16601	98.1048	8.00794	-2.12364	2.0625	98.5395					0.12711	-58.03
0.80948	-0.01347	-0.00151	0.81152	-0.01452	0.02494	0.81196	-0.02655	0.06214		0.81152	126.416	0.81196	140.121	0.81152	1.47168	0.81196	1.19758						0.00797	-2.50505	2.33965	96.5859	2.00797	-2.31636	2.16379	96.5944	4.00797	-2.15273	2.00351	96.4097	6.00797	-2.24889	2.16601	98.1228	8.00797	-2.11475	2.06027	98.6952					0.12756	-58.03
0.80849	-0.01358	-0.00172	0.81054	-0.01512	0.02516	0.81099	-0.02737	0.06214		0.81054	124.921	0.81099	138.837	0.81054	1.50157	0.81099	1.22327						0.008	-2.50343	2.33408	96.4992	2.008	-2.3204	2.16045	96.4302	4.008	-2.15636	2.00685	96.4086	6.008	-2.24525	2.16267	98.1266	8.008	-2.12202	2.07029	98.7661					0.128	-58.03
0.80749	-0.01363	-0.00172	0.80956	-0.01569	0.02537	0.81001	-0.0281	0.06235		0.80956	123.563	0.81001	137.864	0.80956	1.52874	0.81001	1.24273						0.00803	-2.50949	2.33297	96.3547	2.00803	-2.32162	2.16601	96.5326	4.00803	-2.15192	2.00128	96.3729	6.00803	-2.25172	2.16824	98.1113	8.00803	-2.13051	2.06806	98.5128					0.12844	-58
0.80649	-0.01373	-0.00194	0.80859	-0.01637	0.0258	0.80904	-0.0289	0.06235		0.80859	122.371	0.80904	136.663	0.80859	1.55257	0.80904	1.26675						0.00806	-2.51111	2.33742	96.4177	2.00806	-2.31838	2.1649	96.5765	4.00806	-2.14949	2.00239	96.457	6.00806	-2.25212	2.16713	98.0767	8.00806	-2.12121	2.06361	98.6236					0.12889	-58.01
0.8055	-0.01381	-0.00215	0.80761	-0.01704	0.02623	0.80807	-0.02973	0.06257		0.80761	121.241	0.80807	135.573	0.80761	1.57519	0.80807	1.28854						0.00808	-2.50909	2.34299	96.5767	2.00808	-2.32323	2.1649	96.4722	4.00808	-2.15919	2.00462	96.2877	6.00808	-2.24768	2.16379	98.0984	8.00808	-2.12323	2.05582	98.3869					0.12933	-58.02
0.8045	-0.01387	-0.00215	0.80664	-0.01775	0.02645	0.8071	-0.03053	0.06278		0.80664	119.681	0.8071	134.559	0.80664	1.60639	0.8071	1.30882						0.00811	-2.5103	2.32963	96.2671	2.00811	-2.32081	2.16267	96.4729	4.00811	-2.15434	2.00128	96.3167	6.00811	-2.25212	2.16601	98.051	8.00811	-2.12404	2.06139	98.503					0.12978	-58.02
0.8035	-0.01399	-0.00237	0.80566	-0.01843	0.02688	0.80613	-0.03138	0.06278		0.80566	118.639	0.80613	133.343	0.80566	1.62722	0.80613	1.33314						0.00814	-2.50626	2.32963	96.3475	2.00814	-2.3204	2.16601	96.5587	4.00814	-2.15717	2.00907	96.4452	6.00814	-2.25172	2.16601	98.06	8.00814	-2.12	2.06806	98.7599					0.13022	-58.02
0.80255	-0.0152	-0.00237	0.80469	-0.01915	0.02731	0.80516	-0.03225	0.06278		0.80469	117.557	0.80516	132.127	0.80469	1.64885	0.80516	1.35745						0.00817	-2.5103	2.33854	96.4576	2.00817	-2.32687	2.17269	96.5735	4.00817	-2.1596	2.00462	96.2784	6.00817	-2.24485	2.1649	98.187	8.00817	-2.12606	2.06472	98.5364					0.13067	-57.99
0.80157	-0.01586	-0.00258	0.80371	-0.01982	0.02774	0.8042	-0.0332	0.063		0.80371	116.64	0.8042	130.97	0.80371	1.6672	0.8042	1.38059						0.00819	-2.51354	2.33408	96.2982	2.00819	-2.32687	2.15822	96.2398	4.00819	-2.16	2.00685	96.3244	6.00819	-2.2501	2.15933	97.9415	8.00819	-2.12485	2.06139	98.484					0.13111	-57.99
0.80057	-0.01583	-0.00301	0.80275	-0.02071	0.02817	0.80322	-0.034	0.06321		0.80275	115.246	0.80322	130.052	0.80275	1.69509	0.80322	1.39896						0.00822	-2.50667	2.33854	96.53	2.00822	-2.3196	2.15711	96.3704	4.00822	-2.15273	1.99905	96.2986	6.00822	-2.24808	2.1649	98.1151	8.00822	-2.11192	2.04914	98.4913					0.13156	-58.02
0.79957	-0.01595	-0.0028	0.80177	-0.02143	0.0286	0.80226	-0.035	0.06364		0.80177	114.319	0.80226	129.04	0.80177	1.71362	0.80226	1.4192						0.00825	-2.52	2.34522	96.4075	2.00825	-2.31798	2.16379	96.5595	4.00825	-2.15354	2.00462	96.4187	6.00825	-2.2396	2.15822	98.1497	8.00825	-2.11354	2.04914	98.4531					0.132	-58.03
0.79855	-0.01526	-0.00323	0.80084	-0.02321	0.02924	0.8013	-0.03598	0.06343		0.80084	111.507	0.8013	127.61	0.80084	1.76985	0.8013	1.4478						0.00828	-2.50182	2.31516	96.1251	2.00828	-2.32242	2.1649	96.4896	4.00828	-2.15273	2.00128	96.3542	6.00828	-2.24687	2.16156	98.0649	8.00828	-2.11677	2.07252	98.9437					0.13244	-58.04
0.79752	-0.01451	-0.00387	0.79989	-0.02475	0.02967	0.80033	-0.03692	0.063		0.79989	109.043	0.80033	126.101	0.79989	1.81914	0.80033	1.47798						0.00831	-2.49697	2.33631	96.676	2.00831	-2.3196	2.16267	96.499	4.00831	-2.1499	2.00017	96.3921	6.00831	-2.24727	2.16935	98.2357	8.00831	-2.11717	2.06472	98.7459					0.13289	-58.02
0.79653	-0.01464	-0.00387	0.79892	-0.02557	0.03032	0.79937	-0.03803	0.06321		0.79892	108.492	0.79937	124.868	0.79892	1.83016	0.79937	1.50264						0.00833	-2.51879	2.34076	96.3366	2.00833	-2.31879	2.16379	96.5421	4.00833	-2.15758	2.00351	96.2974	6.00833	-2.24283	2.16379	98.2063	8.00833	-2.11838	2.05805	98.5553					0.13333	-58.03
0.79553	-0.01472	-0.00387	0.79796	-0.02654	0.03096	0.7984	-0.03897	0.06364		0.79796	107.682	0.7984	124.048	0.79796	1.84635	0.7984	1.51904						0.00836	-2.49697	2.32184	96.3657	2.00836	-2.32162	2.15933	96.3784	4.00836	-2.15515	2.00573	96.409	6.00836	-2.25172	2.16267	97.9829	8.00836	-2.12081	2.05248	98.3628					0.13378	-58.05
0.79453	-0.01482	-0.00387	0.79696	-0.0268	0.03139	0.79744	-0.04003	0.06407		0.79696	107.893	0.79744	123.093	0.79696	1.84214	0.79744	1.53814						0.00839	-2.4998	2.33186	96.5242	2.00839	-2.32162	2.16267	96.4556	4.00839	-2.14949	1.99683	96.318	6.00839	-2.2501	2.16935	98.1729	8.00839	-2.12202	2.07474	98.8735					0.13422	-58.04
0.79354	-0.01493	-0.00387	0.79597	-0.02684	0.03204	0.79648	-0.04108	0.06429		0.79597	108.827	0.79648	122.024	0.79597	1.82345	0.79648	1.55953						0.00842	-2.51717	2.33186	96.1783	2.00842	-2.31677	2.16045	96.5085	4.00842	-2.14586	2.00351	96.5693	6.00842	-2.24364	2.1649	98.214	8.00842	-2.1204	2.05805	98.5076					0.13467	-58.04
0.79254	-0.01495	-0.0043	0.79501	-0.02797	0.0329	0.79551	-0.04203	0.06429		0.79501	108.093	0.79551	120.93	0.79501	1.83814	0.79551	1.5814						0.00844	-2.49293	2.32852	96.59	2.00844	-2.32242	2.16379	96.4639	4.00844	-2.15152	2.00351	96.4378	6.00844	-2.25414	2.16156	97.9034	8.00844	-2.11919	2.04692	98.2651					0.13511	-58.03
0.79149	-0.01368	-0.0043	0.79404	-0.02902	0.03354	0.79451	-0.0419	0.06429		0.79404	107.227	0.79451	121.081	0.79404	1.85546	0.79451	1.57838						0.00847	-2.50465	2.33297	96.4513	2.00847	-2.32121	2.16156	96.4386	4.00847	-2.15919	2.00351	96.26	6.00847	-2.24808	2.16267	98.0637	8.00847	-2.10667	2.03801	98.3435					0.13556	-58.01
0.79049	-0.01368	-0.00452	0.79308	-0.03013	0.0344	0.79354	-0.0428	0.0645		0.79308	106.618	0.79354	120.227	0.79308	1.86765	0.79354	1.59546						0.0085	-2.51434	2.33186	96.2345	2.0085	-2.31636	2.16267	96.5687	4.0085	-2.1596	2.00351	96.2506	6.0085	-2.24081	2.16045	98.1741	8.0085	-2.10101	2.05471	98.8858					0.136	-58.02
0.7895	-0.01378	-0.00452	0.79213	-0.0313	0.03505	0.79264	-0.04544	0.06493		0.79213	105.65	0.79264	117.657	0.79213	1.887	0.79264	1.64686						0.00853	-2.49131	2.33408	96.7417	2.00853	-2.32323	2.16379	96.4465	4.00853	-2.16	2.00462	96.269	6.00853	-2.25253	2.16601	98.0421	8.00853	-2.10303	2.05137	98.7564					0.13644	-58.01
0.7885	-0.01388	-0.00452	0.79117	-0.03251	0.03591	0.79168	-0.0468	0.06515		0.79117	104.956	0.79168	116.385	0.79117	1.90089	0.79168	1.67229						0.00856	-2.50424	2.32184	96.2205	2.00856	-2.32283	2.16267	96.4295	4.00856	-2.1604	2.00462	96.2597	6.00856	-2.25131	2.16935	98.1459	8.00856	-2.12081	2.08031	99.0359					0.13689	-58.02
0.78755	-0.01536	-0.00495	0.79022	-0.03385	0.03698	0.79077	-0.04928	0.06536		0.79022	104.412	0.79077	114.023	0.79022	1.91175	0.79077	1.71954						0.00858	-2.51636	2.3352	96.2658	2.00858	-2.31677	2.15933	96.4828	4.00858	-2.15717	2.00462	96.3345	6.00858	-2.24364	2.156	98.008	8.00858	-2.1196	2.05805	98.5267					0.13733	-58
0.78656	-0.01569	-0.00495	0.78926	-0.03512	0.03763	0.78983	-0.05084	0.06601		0.78926	103.439	0.78983	112.976	0.78926	1.93122	0.78983	1.74048						0.00861	-2.49778	2.33408	96.6122	2.00861	-2.32242	2.16601	96.5152	4.00861	-2.15677	2.00573	96.3715	6.00861	-2.2501	2.16824	98.1472	8.00861	-2.12121	2.06139	98.5696					0.13778	-58
0.78557	-0.01582	-0.00516	0.78831	-0.03651	0.03892	0.78883	-0.05077	0.06622		0.78831	103.183	0.78883	113.21	0.78831	1.93635	0.78883	1.73581						0.00864	-2.50788	2.33408	96.4107	2.00864	-2.32646	2.16713	96.4541	4.00864	-2.15475	2.00573	96.4183	6.00864	-2.24848	2.1649	98.1061	8.00864	-2.12242	2.05471	98.3788					0.13822	-58.02
0.78457	-0.01584	-0.00559	0.78737	-0.03801	0.03978	0.78786	-0.0518	0.06579		0.78737	102.273	0.78786	111.901	0.78737	1.95455	0.78786	1.76197						0.00867	-2.52081	2.32963	96.0586	2.00867	-2.32404	2.16601	96.4805	4.00867	-2.15636	2.00685	96.4086	6.00867	-2.24242	2.15933	98.1124	8.00867	-2.10788	2.05137	98.6413					0.13867	-58.02
0.78358	-0.01597	-0.00538	0.78642	-0.0394	0.04085	0.78691	-0.05296	0.06622		0.78642	101.802	0.78691	111.128	0.78642	1.96395	0.78691	1.77743						0.00869	-2.49495	2.33186	96.6211	2.00869	-2.32444	2.15933	96.3176	4.00869	-2.16121	2.00017	96.13	6.00869	-2.25091	2.1649	98.0522	8.00869	-2.11596	2.06027	98.6666					0.13911	-58.02
0.78258	-0.01607	-0.00516	0.78547	-0.04095	0.04193	0.78596	-0.05442	0.06687		0.78547	101.18	0.78596	110.266	0.78547	1.97641	0.78596	1.79469						0.00872	-2.50505	2.3352	96.4908	2.00872	-2.32242	2.16045	96.3868	4.00872	-2.15636	2.00462	96.3532	6.00872	-2.24687	2.15933	98.0134	8.00872	-2.1196	2.05693	98.4996					0.13956	-58.01
0.78158	-0.01624	-0.00559	0.78453	-0.04248	0.043	0.78501	-0.05581	0.06708		0.78453	100.607	0.78501	109.174	0.78453	1.98786	0.78501	1.81651						0.00875	-2.51758	2.32629	96.051	2.00875	-2.31475	2.15488	96.4233	4.00875	-2.15434	2.00573	96.4277	6.00875	-2.24162	2.1649	98.259	8.00875	-2.10828	2.05359	98.686					0.14	-57.99
0.78059	-0.01636	-0.00559	0.78358	-0.04401	0.04429	0.78405	-0.05706	0.0673		0.78358	100.317	0.78405	108.227	0.78358	1.99365	0.78405	1.83547						0.00878	-2.50141	2.33854	96.6347	2.00878	-2.31475	2.156	96.4491	4.00878	-2.16	2.00351	96.2413	6.00878	-2.25091	2.16045	97.9493	8.00878	-2.1196	2.06806	98.7694					0.14044	-58.02
0.7796	-0.01653	-0.00581	0.78265	-0.04574	0.04558	0.78311	-0.05857	0.06751		0.78265	99.8223	0.78311	107.093	0.78265	2.00355	0.78311	1.85815						0.00881	-2.50263	2.32741	96.3723	2.00881	-2.31798	2.16267	96.5339	4.00881	-2.15313	2.00128	96.3448	6.00881	-2.24929	2.16935	98.1908	8.00881	-2.1204	2.05248	98.3723					0.14089	-58.01
0.7786	-0.01663	-0.00559	0.78171	-0.04748	0.04687	0.78216	-0.05995	0.06794		0.78171	99.359	0.78216	106.245	0.78171	2.01282	0.78216	1.87511						0.00883	-2.51354	2.33075	96.2267	2.00883	-2.31677	2.16156	96.5343	4.00883	-2.1503	2.00239	96.4382	6.00883	-2.24444	2.16156	98.1188	8.00883	-2.10788	2.05582	98.7497					0.14133	-58.01
0.77761	-0.01682	-0.00581	0.78078	-0.04931	0.04838	0.78121	-0.06149	0.06816		0.78078	99.0437	0.78121	105.143	0.78078	2.01913	0.78121	1.89714						0.00886	-2.50424	2.33408	96.4831	2.00886	-2.31879	2.16045	96.465	4.00886	-2.15394	2.00462	96.4093	6.00886	-2.2497	2.15933	97.9505	8.00886	-2.11798	2.05137	98.4023					0.14178	-58.01
0.77661	-0.01691	-0.00624	0.77985	-0.0513	0.04988	0.78027	-0.06307	0.06816		0.77985	98.6001	0.78027	103.877	0.77985	2.028	0.78027	1.92245						0.00889	-2.50141	2.32852	96.4203	2.00889	-2.32081	2.16045	96.4215	4.00889	-2.15313	1.99905	96.2892	6.00889	-2.2497	2.16156	98.002	8.00889	-2.11596	2.05805	98.6125					0.14222	-57.99
0.77561	-0.01704	-0.00624	0.77891	-0.05313	0.05117	0.77933	-0.06461	0.0688		0.77891	98.1201	0.77933	103.144	0.77891	2.0376	0.77933	1.93712						0.00892	-2.51394	2.32963	96.1948	2.00892	-2.31758	2.16045	96.4911	4.00892	-2.15394	1.99349	96.1313	6.00892	-2.23919	2.16045	98.2102	8.00892	-2.1103	2.05805	98.7463					0.14267	-58
0.77462	-0.01716	-0.00624	0.77798	-0.05512	0.05268	0.77839	-0.06625	0.06923		0.77798	97.7336	0.77839	102.198	0.77798	2.04533	0.77839	1.95603						0.00894	-2.50788	2.33965	96.5296	2.00894	-2.31677	2.16045	96.5085	4.00894	-2.15596	2.00685	96.4179	6.00894	-2.24889	2.15822	97.9427	8.00894	-2.11717	2.05359	98.4756					0.14311	-58
0.77362	-0.01731	-0.00624	0.77706	-0.05716	0.05418	0.77744	-0.06787	0.06966		0.77706	97.3268	0.77744	101.3	0.77706	2.05346	0.77744	1.974						0.00897	-2.50182	2.33075	96.46	2.00897	-2.3196	2.15822	96.3961	4.00897	-2.15111	2.00128	96.3917	6.00897	-2.2497	2.17046	98.2075	8.00897	-2.11313	2.04803	98.4355					0.14356	-58.01
0.77263	-0.01748	-0.00645	0.77613	-0.05919	0.0559	0.7765	-0.06958	0.07031		0.77613	97.1376	0.7765	100.519	0.77613	2.05725	0.7765	1.98962						0.009	-2.51313	2.32407	96.0914	2.009	-2.31758	2.15933	96.4654	4.009	-2.15394	2.00128	96.3261	6.009	-2.24081	2.15377	98.0194	8.009	-2.10222	2.05137	98.7756					0.144	-58
0.77163	-0.01754	-0.00645	0.77521	-0.06149	0.05784	0.77556	-0.07122	0.07052		0.77521	96.939	0.77556	99.5063	0.77521	2.06122	0.77556	2.00987						0.00903	-2.51313	2.33408	96.3062	2.00903	-2.31515	2.15933	96.5177	4.00903	-2.15434	2.00351	96.3722	6.00903	-2.25051	2.17046	98.1895	8.00903	-2.11232	2.05916	98.7255					0.14444	-57.98
0.77064	-0.01777	-0.00667	0.77429	-0.06373	0.05977	0.77463	-0.07298	0.07095		0.77429	96.794	0.77463	98.5876	0.77429	2.06412	0.77463	2.02825						0.00906	-2.49657	2.32852	96.5172	2.00906	-2.3196	2.15488	96.3188	4.00906	-2.15475	2.00128	96.3073	6.00906	-2.25455	2.16267	97.9201	8.00906	-2.11354	2.06027	98.7239					0.14489	-58
0.76967	-0.01864	-0.00667	0.77338	-0.06612	0.06171	0.77369	-0.07478	0.07138		0.77338	96.5428	0.77369	97.6727	0.77338	2.06914	0.77369	2.04655						0.00908	-2.50909	2.33186	96.3389	2.00908	-2.32	2.16267	96.4903	4.00908	-2.15879	2.00573	96.3248	6.00908	-2.23838	2.15154	98.0218	8.00908	-2.11798	2.06472	98.7268					0.14533	-58
0.7687	-0.01955	-0.00667	0.77247	-0.06867	0.06343	0.77276	-0.07655	0.07138		0.77247	96.0279	0.77276	96.5053	0.77247	2.07944	0.77276	2.06989						0.00911	-2.51313	2.33186	96.2585	2.00911	-2.31556	2.16045	96.5347	4.00911	-2.15556	2.00128	96.2886	6.00911	-2.24606	2.16267	98.1086	8.00911	-2.11798	2.05805	98.5648					0.14578	-57.91
0.76771	-0.01972	-0.0071	0.77156	-0.07117	0.06536	0.77182	-0.07842	0.07181		0.77156	95.7453	0.77182	95.6035	0.77156	2.08509	0.77182	2.08793						0.00914	-2.49737	2.3185	96.2858	2.00914	-2.3204	2.156	96.3272	4.00914	-2.15394	2.00017	96.2983	6.00914	-2.24889	2.15822	97.9427	8.00914	-2.11919	2.05805	98.5362					0.14622	-57.92
0.76672	-0.01994	-0.00731	0.77066	-0.07392	0.06773	0.77089	-0.0803	0.07267		0.77066	95.6261	0.77089	95.0153	0.77066	2.08748	0.77089	2.09969						0.00917	-2.49576	2.3185	96.3181	2.00917	-2.3204	2.16045	96.4302	4.00917	-2.14828	1.99571	96.3183	6.00917	-2.23838	2.16601	98.3568	8.00917	-2.1196	2.05805	98.5267					0.14667	-57.9
0.76571	-0.01965	-0.0071	0.76978	-0.07713	0.06988	0.76996	-0.08223	0.0731		0.76978	95.0644	0.76996	94.1246	0.76978	2.09871	0.76996	2.11751						0.00919	-2.50222	2.32629	96.3565	2.00919	-2.31717	2.16824	96.6796	4.00919	-2.15232	2.00796	96.5299	6.00919	-2.2497	2.15933	97.9505	8.00919	-2.11273	2.03912	98.2272					0.14711	-57.92
0.76467	-0.01863	-0.00753	0.76891	-0.08095	0.07246	0.76903	-0.08416	0.07353		0.76891	94.461	0.76903	93.2605	0.76891	2.11078	0.76903	2.13479						0.00922	-2.49737	2.32852	96.5011	2.00922	-2.33051	2.16601	96.3418	4.00922	-2.15232	1.9946	96.1967	6.00922	-2.2497	2.16713	98.1305	8.00922	-2.11354	2.05916	98.6968					0.14756	-57.93
0.76368	-0.01882	-0.00753	0.76802	-0.08396	0.07439	0.7681	-0.08617	0.07418		0.76802	93.9573	0.7681	92.5222	0.76802	2.12085	0.7681	2.14956						0.00925	-2.50505	2.3352	96.4908	2.00925	-2.32525	2.156	96.223	4.00925	-2.1499	2.00351	96.4754	6.00925	-2.23717	2.156	98.1522	8.00925	-2.11556	2.05805	98.6221					0.148	-57.93
0.76268	-0.01903	-0.00774	0.76713	-0.08691	0.07697	0.76718	-0.0883	0.07482		0.76713	93.9323	0.76718	91.7362	0.76713	2.12135	0.76718	2.16528						0.00928	-2.51717	2.33408	96.226	2.00928	-2.31677	2.16045	96.5085	4.00928	-2.15434	2.00017	96.2889	6.00928	-2.25172	2.16601	98.06	8.00928	-2.11354	2.05359	98.5616					0.14844	-57.94
0.76169	-0.01918	-0.00753	0.76623	-0.08982	0.07977	0.76625	-0.09034	0.07547		0.76623	94.0717	0.76625	91.0297	0.76623	2.11857	0.76625	2.17941						0.00931	-2.50626	2.32963	96.3475	2.00931	-2.3204	2.15822	96.3787	4.00931	-2.15515	2.00017	96.2702	6.00931	-2.25333	2.16824	98.0755	8.00931	-2.11515	2.06139	98.7127					0.14889	-57.91
0.7607	-0.01937	-0.00731	0.76531	-0.09186	0.08235	0.76533	-0.09252	0.07611		0.76531	94.5399	0.76533	90.2692	0.76531	2.1092	0.76533	2.19462						0.00933	-2.50343	2.32741	96.3562	2.00933	-2.32162	2.16267	96.4556	4.00933	-2.15273	2.00462	96.4374	6.00933	-2.24404	2.16045	98.1021	8.00933	-2.12	2.05805	98.5172					0.14933	-57.93
0.75968	-0.019	-0.00774	0.76442	-0.09502	0.08493	0.76439	-0.09411	0.07654		0.76442	94.3922	0.76439	89.702	0.76442	2.11216	0.76439	2.20596						0.00936	-2.5099	2.32629	96.2035	2.00936	-2.31879	2.16267	96.5164	4.00936	-2.15556	1.99905	96.2331	6.00936	-2.25253	2.16267	97.965	8.00936	-2.11232	2.05582	98.6444					0.14978	-57.92
0.75865	-0.0181	-0.00796	0.76355	-0.09848	0.08794	0.76343	-0.09534	0.0774		0.76355	94.3429	0.76343	89.6161	0.76355	2.11314	0.76343	2.20768						0.00939	-2.50545	2.32741	96.3159	2.00939	-2.32444	2.16379	96.4205	4.00939	-2.14869	1.99683	96.3368	6.00939	-2.24808	2.15933	97.9864	8.00939	-2.11879	2.05137	98.3833					0.15022	-57.93
0.75766	-0.01834	-0.00796	0.76267	-0.10205	0.09073	0.76252	-0.09784	0.07783		0.76267	94.1292	0.76252	88.61	0.76267	2.11742	0.76252	2.2278						0.00942	-2.49657	2.32741	96.4934	2.00942	-2.32323	2.15488	96.2406	4.00942	-2.14465	1.99571	96.4029	6.00942	-2.23919	2.15933	98.1844	8.00942	-2.11434	2.05916	98.6777					0.15067	-57.93
0.75667	-0.01853	-0.00839	0.7618	-0.10562	0.09353	0.76165	-0.10131	0.07848		0.7618	93.9292	0.76165	87.2993	0.7618	2.12142	0.76165	2.25401						0.00944	-2.51354	2.3352	96.322	2.00944	-2.31838	2.15822	96.4222	4.00944	-2.15394	1.99571	96.187	6.00944	-2.2501	2.16379	98.0445	8.00944	-2.11152	2.05471	98.6365					0.15111	-57.9
0.75569	-0.01909	-0.00817	0.76094	-0.10939	0.09654	0.76075	-0.1041	0.07955		0.76094	93.7597	0.76075	86.6341	0.76094	2.12481	0.76075	2.26732						0.00947	-2.50909	2.32741	96.2435	2.00947	-2.31798	2.15488	96.3536	4.00947	-2.15717	2.00462	96.3345	6.00947	-2.25253	2.16935	98.1191	8.00947	-2.11879	2.05137	98.3833					0.15156	-57.92
0.75474	-0.02047	-0.00817	0.76007	-0.11305	0.10084	0.75987	-0.10757	0.08063		0.76007	94.2873	0.75987	85.6819	0.76007	2.11425	0.75987	2.28636						0.0095	-2.4998	2.32741	96.4287	2.0095	-2.31838	2.156	96.3707	4.0095	-2.15111	1.99794	96.3083	6.0095	-2.24242	2.15933	98.1124	8.0095	-2.11273	2.05693	98.6619					0.152	-57.92
0.75375	-0.02075	-0.00839	0.75922	-0.11723	0.10406	0.75896	-0.10991	0.08106		0.75922	94.0476	0.75896	84.8899	0.75922	2.11905	0.75896	2.3022						0.00953	-2.50747	2.32629	96.2518	2.00953	-2.31556	2.15711	96.4574	4.00953	-2.15232	1.99683	96.2524	6.00953	-2.24808	2.156	97.9091	8.00953	-2.11354	2.0625	98.7779					0.15244	-57.92
0.75276	-0.02097	-0.00817	0.75837	-0.12126	0.10793	0.758	-0.11113	0.08192		0.75837	94.1848	0.758	84.8672	0.75837	2.1163	0.758	2.30266						0.00956	-2.50343	2.32629	96.3323	2.00956	-2.31354	2.15488	96.4494	4.00956	-2.14869	1.99794	96.3646	6.00956	-2.24444	2.15822	98.0416	8.00956	-2.12081	2.05471	98.4169					0.15289	-57.92
0.75176	-0.02115	-0.0086	0.75752	-0.12544	0.11094	0.75709	-0.11364	0.08278		0.75752	93.8674	0.75709	84.2881	0.75752	2.12265	0.75709	2.31424						0.00958	-2.48889	2.32073	96.5036	2.00958	-2.3196	2.15933	96.4219	4.00958	-2.14667	1.99571	96.3559	6.00958	-2.23798	2.15933	98.2115	8.00958	-2.11394	2.0458	98.362					0.15333	-57.89
0.75077	-0.02143	-0.00839	0.75668	-0.12992	0.11481	0.75619	-0.11628	0.08364		0.75668	93.8259	0.75619	83.6709	0.75668	2.12348	0.75619	2.32658						0.00961	-2.50586	2.32184	96.1883	2.00961	-2.31758	2.15711	96.4139	4.00961	-2.15232	1.99905	96.308	6.00961	-2.24929	2.16156	98.011	8.00961	-2.10707	2.05693	98.7959					0.15378	-57.91
0.74978	-0.02162	-0.00882	0.75584	-0.13446	0.11976	0.75528	-0.11882	0.0845		0.75584	94.2174	0.75528	83.1165	0.75584	2.11565	0.75528	2.33767						0.00964	-2.50061	2.32518	96.3648	2.00964	-2.31475	2.15488	96.4233	4.00964	-2.15192	2.00351	96.4284	6.00964	-2.24929	2.1649	98.0881	8.00964	-2.11758	2.05693	98.5473					0.15422	-57.91
0.74879	-0.02188	-0.0086	0.75501	-0.13919	0.12298	0.75438	-0.12158	0.08557		0.75501	93.8156	0.75438	82.617	0.75501	2.12369	0.75438	2.34766						0.00967	-2.48768	2.32407	96.5998	2.00967	-2.3196	2.15933	96.4219	4.00967	-2.15192	2.00128	96.3729	6.00967	-2.23838	2.15266	98.0477	8.00967	-2.11838	2.05359	98.447					0.15467	-57.91
0.7478	-0.02215	-0.0086	0.75419	-0.14409	0.12642	0.75348	-0.12438	0.08665		0.75419	93.4695	0.75348	82.1178	0.75419	2.13061	0.75348	2.35764						0.00969	-2.51232	2.33186	96.2746	2.00969	-2.3196	2.15711	96.3704	4.00969	-2.15838	2.00017	96.1954	6.00969	-2.24566	2.15822	98.0146	8.00969	-2.09253	2.01798	98.1864					0.15511	-57.92
0.74681	-0.0225	-0.0086	0.75336	-0.14893	0.13115	0.75258	-0.1273	0.08772		0.75336	93.6531	0.75258	81.5921	0.75336	2.12694	0.75258	2.36816						0.00972	-2.50424	2.32295	96.2444	2.00972	-2.31475	2.15488	96.4233	4.00972	-2.15636	2.00239	96.2977	6.00972	-2.24889	2.16156	98.02	8.00972	-2.10182	2.06361	99.0828					0.15556	-57.88
0.74582	-0.02272	-0.0086	0.75255	-0.15407	0.13588	0.75169	-0.13022	0.08858		0.75255	93.7257	0.75169	80.9706	0.75255	2.12549	0.75169	2.38059						0.00975	-2.48162	2.31961	96.6258	2.00975	-2.32	2.15933	96.4132	4.00975	-2.15596	2.00351	96.3348	6.00975	-2.23838	2.156	98.1251	8.00975	-2.11071	2.06361	98.8718					0.156	-57.9
0.74483	-0.02296	-0.0086	0.75174	-0.15948	0.14083	0.75079	-0.13311	0.08966		0.75174	93.7899	0.75079	80.493	0.75174	2.1242	0.75079	2.39014						0.00978	-2.51273	2.32073	96.0277	2.00978	-2.32	2.15933	96.4132	4.00978	-2.15515	2.00017	96.2702	6.00978	-2.24646	2.16045	98.0481	8.00978	-2.11515	2.04692	98.3605					0.15644	-57.9
0.74384	-0.02331	-0.0086	0.75094	-0.16488	0.14556	0.74991	-0.13627	0.09095		0.75094	93.7763	0.74991	80.0523	0.75094	2.12447	0.74991	2.39895						0.00981	-2.4998	2.32295	96.3331	2.00981	-2.31717	2.16045	96.4998	4.00981	-2.15152	1.99794	96.2989	6.00981	-2.24929	2.16045	97.9852	8.00981	-2.10263	2.03578	98.3849					0.15689	-57.9
0.74285	-0.02366	-0.00839	0.75014	-0.17048	0.14921	0.74902	-0.13931	0.09202		0.75014	93.3466	0.74902	79.5588	0.75014	2.13307	0.74902	2.40882						0.00983	-2.4796	2.32407	96.7623	2.00983	-2.32242	2.15822	96.3353	4.00983	-2.14828	1.99683	96.3462	6.00983	-2.23879	2.16156	98.245	8.00983	-2.11192	2.06027	98.7621					0.15733	-57.91
0.74186	-0.02391	-0.00839	0.74934	-0.17624	0.15437	0.74813	-0.14249	0.09353		0.74934	93.3855	0.74813	79.2532	0.74934	2.13229	0.74813	2.41494						0.00986	-2.51354	2.3185	95.9637	2.00986	-2.32162	2.15711	96.3269	4.00986	-2.1503	2.00017	96.3827	6.00986	-2.24929	2.16267	98.0367	8.00986	-2.10505	2.03467	98.2999					0.15778	-57.87
0.74087	-0.02421	-0.00839	0.74856	-0.1823	0.16082	0.74725	-0.14575	0.09503		0.74856	93.7393	0.74725	78.9346	0.74856	2.12521	0.74725	2.42131						0.00989	-2.50182	2.32741	96.3884	2.00989	-2.31192	2.15154	96.4069	4.00989	-2.15313	1.99905	96.2892	6.00989	-2.25293	2.16267	97.956	8.00989	-2.09657	2.03801	98.5838					0.15822	-57.9
0.73988	-0.02444	-0.0086	0.74778	-0.18847	0.16555	0.74636	-0.14899	0.09611		0.74778	93.5265	0.74636	78.4235	0.74778	2.12947	0.74636	2.43153						0.00992	-2.48808	2.3185	96.4719	2.00992	-2.31879	2.15822	96.4135	4.00992	-2.15232	1.99571	96.2245	6.00992	-2.24121	2.15377	98.0104	8.00992	-2.11717	2.0714	98.9073					0.15867	-57.89
0.73889	-0.02484	-0.0086	0.74701	-0.19458	0.17114	0.74549	-0.15244	0.09783		0.74701	93.5902	0.74549	78.1781	0.74701	2.1282	0.74549	2.43644						0.00994	-2.5099	2.32741	96.2274	2.00994	-2.3204	2.16379	96.5073	4.00994	-2.14949	1.99683	96.318	6.00994	-2.24687	2.15933	98.0134	8.00994	-2.09899	2.01909	98.0597					0.15911	-57.91
0.73791	-0.02526	-0.0086	0.74624	-0.20116	0.17716	0.74462	-0.15609	0.09933		0.74624	93.6574	0.74462	77.7776	0.74624	2.12685	0.74462	2.44445						0.00997	-2.50828	2.33408	96.4026	2.00997	-2.31879	2.15266	96.2846	4.00997	-2.15354	2.00017	96.3077	6.00997	-2.25131	2.16379	98.0176	8.00997	-2.09616	2.04358	98.7297					0.15956	-57.93
0.73693	-0.02574	-0.00839	0.74548	-0.20773	0.18232	0.74374	-0.15953	0.10105		0.74548	93.4859	0.74374	77.5593	0.74548	2.13028	0.74374	2.44881						0.01	-2.49737	2.32073	96.3337	2.01	-2.31838	2.15043	96.2416	4.01	-2.15232	1.99683	96.2524	6.01	-2.24485	2.16713	98.2384	8.01	-2.10424	2.05248	98.7548					0.16	-57.89
0.73599	-0.02749	-0.0086	0.74474	-0.21486	0.18942	0.74287	-0.16312	0.10234		0.74474	93.7056	0.74287	77.1047	0.74474	2.12589	0.74287	2.45791						0.01003	-2.50626	2.31628	96.0604	2.01003	-2.31758	2.156	96.3881	4.01003	-2.15354	2.00128	96.3354	6.01003	-2.25051	2.15822	97.9068	8.01003	-2.10949	2.06472	98.9274					0.16044	-57.92
0.735	-0.02785	-0.00839	0.744	-0.2221	0.19501	0.742	-0.1668	0.10385		0.744	93.5046	0.742	76.74	0.744	2.12991	0.742	2.4652						0.01006	-2.50424	2.32852	96.3639	2.01006	-2.31596	2.15822	96.4745	4.01006	-2.15556	1.99683	96.1774	6.01006	-2.25091	2.16045	97.9493	8.01006	-2.11273	2.05805	98.6889					0.16089	-57.92
0.73401	-0.02807	-0.00839	0.74325	-0.22913	0.20103	0.74114	-0.17042	0.10578		0.74325	93.4664	0.74114	76.597	0.74325	2.13067	0.74114	2.46806						0.01008	-2.49455	2.32518	96.486	2.01008	-2.31798	2.15822	96.4309	4.01008	-2.15273	1.99905	96.2986	6.01008	-2.23879	2.15488	98.0903	8.01008	-2.12202	2.06806	98.7123					0.16133	-57.92
0.73303	-0.02869	-0.00796	0.74252	-0.23667	0.20769	0.74028	-0.17437	0.10772		0.74252	93.4781	0.74028	76.3711	0.74252	2.13044	0.74028	2.47258						0.01011	-2.50586	2.32518	96.2601	2.01011	-2.31919	2.15933	96.4306	4.01011	-2.14707	1.99126	96.235	6.01011	-2.24727	2.15933	98.0044	8.01011	-2.12162	2.06361	98.6141					0.16178	-57.94
0.73199	-0.02749	-0.00817	0.74184	-0.24559	0.21436	0.73943	-0.17849	0.10987		0.74184	93.2094	0.73943	76.2025	0.74184	2.13581	0.73943	2.47595						0.01014	-2.50667	2.32184	96.1722	2.01014	-2.31758	2.15711	96.4139	4.01014	-2.15273	2.00128	96.3542	6.01014	-2.24808	2.15711	97.9349	8.01014	-2.12404	2.05248	98.2866					0.16222	-57.89
0.73101	-0.02793	-0.00774	0.74112	-0.25328	0.22124	0.73857	-0.18238	0.11159		0.74112	93.2464	0.73857	75.9164	0.74112	2.13507	0.73857	2.48167						0.01017	-2.50101	2.32295	96.3089	2.01017	-2.31758	2.16045	96.4911	4.01017	-2.15152	2.00351	96.4378	6.01017	-2.23717	2.15822	98.2038	8.01017	-2.11354	2.03578	98.1262					0.16267	-57.91
0.73002	-0.02838	-0.00774	0.74041	-0.26139	0.22833	0.73771	-0.18647	0.11309		0.74041	93.2504	0.73771	75.5054	0.74041	2.13499	0.73771	2.48989						0.01019	-2.49778	2.32073	96.3256	2.01019	-2.32121	2.15711	96.3356	4.01019	-2.15152	2.00017	96.3545	6.01019	-2.24808	2.15933	97.9864	8.01019	-2.1103	2.05805	98.7463					0.16311	-57.91
0.72904	-0.02886	-0.00774	0.7397	-0.26949	0.23543	0.73687	-0.19071	0.11503		0.7397	93.2541	0.73687	75.2463	0.7397	2.13492	0.73687	2.49507						0.01022	-2.50424	2.32741	96.3401	2.01022	-2.32162	2.16267	96.4556	4.01022	-2.15475	1.99683	96.1962	6.01022	-2.24889	2.16267	98.0457	8.01022	-2.11475	2.05471	98.56					0.16356	-57.91
0.72806	-0.02931	-0.00774	0.73897	-0.27683	0.24338	0.73602	-0.19498	0.11718		0.73897	93.5711	0.73602	75.0751	0.73897	2.12858	0.73602	2.4985						0.01025	-2.50747	2.32741	96.2756	2.01025	-2.31919	2.156	96.3533	4.01025	-2.1503	1.99794	96.3271	6.01025	-2.24404	2.16156	98.1278	8.01025	-2.1196	2.05359	98.4184					0.164	-57.92
0.72704	-0.02882	-0.00774	0.73827	-0.28534	0.25241	0.73514	-0.19831	0.11911		0.73827	93.8776	0.73514	75.0484	0.73827	2.12245	0.73514	2.49903						0.01028	-2.49455	2.31961	96.3663	2.01028	-2.31919	2.15043	96.2242	4.01028	-2.15798	2.00685	96.3712	6.01028	-2.24848	2.15377	97.8485	8.01028	-2.11152	2.05137	98.5551					0.16444	-57.88
0.72603	-0.02871	-0.00774	0.73759	-0.29405	0.25929	0.73428	-0.20232	0.12169		0.73759	93.7188	0.73428	75.1157	0.73759	2.12562	0.73428	2.49769						0.01031	-2.49939	2.32184	96.3173	2.01031	-2.31798	2.15711	96.4052	4.01031	-2.15394	1.99794	96.2427	6.01031	-2.24444	2.15822	98.0416	8.01031	-2.1099	2.0458	98.4576					0.16489	-57.91
0.72506	-0.02935	-0.00774	0.73691	-0.30307	0.26811	0.73348	-0.20778	0.12427		0.73691	93.8792	0.73348	74.8504	0.73691	2.12242	0.73348	2.50299						0.01033	-2.51192	2.32963	96.2349	2.01033	-2.31232	2.14709	96.2947	4.01033	-2.15192	1.9946	96.206	6.01033	-2.24364	2.1649	98.214	8.01033	-2.11434	2.05359	98.5425					0.16533	-57.91
0.72407	-0.0298	-0.00753	0.73625	-0.31244	0.27606	0.73268	-0.21336	0.12642		0.73625	93.8181	0.73268	74.4131	0.73625	2.12364	0.73268	2.51174						0.01036	-2.48687	2.3185	96.4963	2.01036	-2.31192	2.15154	96.4069	4.01036	-2.14788	1.99905	96.4112	6.01036	-2.2501	2.15933	97.9415	8.01036	-2.1099	2.04803	98.512					0.16578	-57.91
0.72313	-0.03126	-0.00688	0.73558	-0.32177	0.2838	0.73188	-0.21897	0.12943		0.73558	93.7306	0.73188	74.2999	0.73558	2.12539	0.73188	2.514						0.01039	-2.49697	2.31739	96.2699	2.01039	-2.3204	2.16267	96.4817	4.01039	-2.15111	1.99571	96.2526	6.01039	-2.24727	2.15822	97.9786	8.01039	-2.10949	2.05248	98.6301					0.16622	-57.92
0.72217	-0.03254	-0.00688	0.73493	-0.3315	0.29369	0.73108	-0.22452	0.1318		0.73493	93.9526	0.73108	73.9771	0.73493	2.12095	0.73108	2.52046						0.01042	-2.5103	2.32629	96.1955	2.01042	-2.31273	2.15377	96.4411	4.01042	-2.14909	1.99683	96.3274	6.01042	-2.24162	2.15711	98.0788	8.01042	-2.12081	2.06361	98.6331					0.16667	-57.88
0.72119	-0.03317	-0.00667	0.73429	-0.34134	0.30251	0.73024	-0.22888	0.13459		0.73429	93.9694	0.73024	74.0595	0.73429	2.12061	0.73024	2.51881						0.01044	-2.48566	2.32184	96.5925	2.01044	-2.31919	2.15711	96.3791	4.01044	-2.14869	1.99905	96.3924	6.01044	-2.24889	2.16156	98.02	8.01044	-2.13091	2.0714	98.584					0.16711	-57.91
0.72022	-0.03378	-0.00667	0.73365	-0.35148	0.31111	0.7294	-0.23322	0.13696		0.73365	93.9075	0.7294	73.9945	0.73365	2.12185	0.7294	2.52011						0.01047	-2.49616	2.31405	96.2141	2.01047	-2.31879	2.15488	96.3362	4.01047	-2.15192	1.9946	96.206	6.01047	-2.24727	2.15822	97.9786	8.01047	-2.11596	2.04914	98.3958					0.16756	-57.9
0.71924	-0.03447	-0.00667	0.73303	-0.36197	0.32121	0.72859	-0.23848	0.13975		0.73303	94.0339	0.72859	73.8969	0.73303	2.11932	0.72859	2.52206						0.0105	-2.51111	2.32629	96.1794	2.0105	-2.31232	2.14709	96.2947	4.0105	-2.15556	1.99905	96.2331	6.0105	-2.24202	2.15933	98.1214	8.0105	-2.11556	2.04246	98.2421					0.168	-57.91
0.71826	-0.03509	-0.00645	0.73241	-0.37247	0.32981	0.72777	-0.24372	0.14255		0.73241	93.9261	0.72777	73.8073	0.73241	2.12148	0.72777	2.52385						0.01053	-2.47717	2.3185	96.6914	2.01053	-2.31717	2.16045	96.4998	4.01053	-2.15636	2.00017	96.2421	6.01053	-2.24727	2.15822	97.9786	8.01053	-2.11636	2.05137	98.4405					0.16844	-57.92
0.71729	-0.03577	-0.00602	0.73179	-0.38312	0.34013	0.72697	-0.24917	0.14642		0.73179	94.0566	0.72697	74.0255	0.73179	2.11887	0.72697	2.51949						0.01056	-2.49535	2.31628	96.2782	2.01056	-2.31758	2.156	96.3881	4.01056	-2.16081	2.00128	96.1671	6.01056	-2.24768	2.15266	97.8406	8.01056	-2.10626	2.0458	98.5439					0.16889	-57.87
0.71631	-0.03648	-0.00602	0.73119	-0.39418	0.35131	0.72617	-0.25477	0.14964		0.73119	94.2504	0.72617	74.0041	0.73119	2.11499	0.72617	2.51992						0.01058	-2.51152	2.32629	96.1714	2.01058	-2.31636	2.15933	96.4915	4.01058	-2.15636	2.00128	96.2699	6.01058	-2.23596	2.14932	98.0242	8.01058	-2.11515	2.05693	98.6046					0.16933	-57.9
0.71534	-0.03714	-0.00581	0.7306	-0.40549	0.35948	0.72538	-0.26048	0.15308		0.7306	93.9861	0.72538	74.0309	0.7306	2.12028	0.72538	2.51938						0.01061	-2.48081	2.31739	96.5941	2.01061	-2.32242	2.16045	96.3868	4.01061	-2.14788	1.99905	96.4112	6.01061	-2.23394	2.14709	98.0176	8.01061	-2.1196	2.05137	98.3642					0.16978	-57.9
0.71437	-0.03793	-0.00538	0.73003	-0.41741	0.37045	0.72459	-0.26647	0.15631		0.73003	94.0391	0.72459	73.9434	0.73003	2.11922	0.72459	2.52113						0.01064	-2.49576	2.31961	96.3421	2.01064	-2.32242	2.15711	96.3095	4.01064	-2.15434	1.99683	96.2055	6.01064	-2.24929	2.17714	98.37	8.01064	-2.10707	2.04358	98.4702					0.17022	-57.9
0.71339	-0.03862	-0.00516	0.72946	-0.42944	0.38335	0.7238	-0.2722	0.15953		0.72946	94.3295	0.7238	73.9033	0.72946	2.11341	0.7238	2.52193						0.01067	-2.51354	2.32184	96.0356	2.01067	-2.31879	2.156	96.362	4.01067	-2.15354	1.98904	96.0291	6.01067	-2.24768	2.15822	97.9696	8.01067	-2.10545	2.03578	98.3177					0.17067	-57.92
0.71242	-0.03944	-0.00452	0.72889	-0.44126	0.39238	0.72302	-0.27842	0.1634		0.72889	94.1365	0.72302	73.9671	0.72889	2.11727	0.72302	2.52066						0.01069	-2.4796	2.32295	96.7384	2.01069	-2.31798	2.15043	96.2503	4.01069	-2.14828	2.00017	96.4296	6.01069	-2.24646	2.15377	97.8934	8.01069	-2.11313	2.06695	98.8952					0.17111	-57.87
0.71145	-0.0402	-0.0043	0.72832	-0.45323	0.4042	0.72224	-0.28453	0.16706		0.72832	94.2818	0.72224	73.9865	0.72832	2.11436	0.72224	2.52027						0.01072	-2.50747	2.31961	96.1082	2.01072	-2.31758	2.15377	96.3365	4.01072	-2.15394	2.00128	96.3261	6.01072	-2.24606	2.156	97.954	8.01072	-2.11152	2.05359	98.6094					0.17156	-57.9
0.71048	-0.04106	-0.00387	0.72777	-0.46587	0.41581	0.72147	-0.29095	0.17071		0.72777	94.3226	0.72147	73.9552	0.72777	2.11355	0.72147	2.5209						0.01075	-2.50869	2.31961	96.0841	2.01075	-2.31596	2.156	96.4229	4.01075	-2.15354	2.00128	96.3354	6.01075	-2.24162	2.16045	98.1561	8.01075	-2.11717	2.05025	98.3943					0.172	-57.91
0.70951	-0.04191	-0.00387	0.72723	-0.47861	0.42613	0.7207	-0.29725	0.1748		0.72723	94.2	0.7207	74.0593	0.72723	2.116	0.7207	2.51882						0.01078	-2.48202	2.31628	96.5458	2.01078	-2.31758	2.15488	96.3623	4.01078	-2.14667	2.00017	96.4672	6.01078	-2.24768	2.15933	97.9954	8.01078	-2.11717	2.05471	98.5027					0.17244	-57.92
0.70854	-0.04276	-0.00323	0.72669	-0.4913	0.43968	0.71994	-0.30385	0.17845		0.72669	94.4555	0.71994	73.9996	0.72669	2.11089	0.71994	2.52001						0.01081	-2.50505	2.32073	96.1805	2.01081	-2.31758	2.1482	96.2073	4.01081	-2.15071	1.99126	96.1505	6.01081	-2.24889	2.15266	97.8137	8.01081	-2.11111	2.05248	98.5918					0.17289	-57.94
0.70758	-0.04381	-0.00301	0.72615	-0.50414	0.45086	0.71918	-0.31051	0.18297		0.72615	94.421	0.71918	74.1545	0.72615	2.11158	0.71918	2.51691						0.01083	-2.50949	2.32407	96.1637	2.01083	-2.31434	2.15488	96.432	4.01083	-2.15354	1.99794	96.2521	6.01083	-2.23717	2.15266	98.0747	8.01083	-2.11758	2.05471	98.4932					0.17333	-57.89
0.70661	-0.04473	-0.00258	0.72564	-0.5179	0.46419	0.71842	-0.31724	0.18705		0.72564	94.5314	0.71842	74.1842	0.72564	2.10937	0.71842	2.51632						0.01086	-2.48	2.3185	96.6344	2.01086	-2.31717	2.16045	96.4998	4.01086	-2.15192	1.9946	96.206	6.01086	-2.24162	2.15822	98.1046	8.01086	-2.11838	2.04914	98.3385					0.17378	-57.92
0.70564	-0.04568	-0.00237	0.72512	-0.53114	0.47666	0.71767	-0.32415	0.192		0.72512	94.5937	0.71767	74.3957	0.72512	2.10813	0.71767	2.51209						0.01089	-2.50465	2.32073	96.1885	2.01089	-2.32121	2.15711	96.3356	4.01089	-2.14909	1.99126	96.188	6.01089	-2.24848	2.16156	98.0289	8.01089	-2.11313	2.05025	98.4898					0.17422	-57.91
0.70468	-0.04673	-0.00129	0.72462	-0.5449	0.48891	0.71693	-0.33132	0.19651		0.72462	94.5843	0.71693	74.4604	0.72462	2.10831	0.71693	2.51079						0.01092	-2.51313	2.32518	96.1154	2.01092	-2.32444	2.16935	96.5487	4.01092	-2.1499	1.99683	96.3086	6.01092	-2.24485	2.16601	98.2127	8.01092	-2.11313	2.05025	98.4898					0.17467	-57.91
0.70376	-0.0489	-0.00108	0.72411	-0.55866	0.50095	0.71619	-0.33869	0.20124		0.72411	94.5541	0.71619	74.544	0.72411	2.10892	0.71619	2.50912						0.01094	-2.49172	2.32295	96.4948	2.01094	-2.32566	2.15822	96.2658	4.01094	-2.14343	2.00017	96.5424	6.01094	-2.24848	2.156	97.9001	8.01094	-2.1204	2.06361	98.6426					0.17511	-57.93
0.70281	-0.05022	-0.00108	0.72364	-0.57344	0.51536	0.71546	-0.34617	0.20597		0.72364	94.6659	0.71546	74.6089	0.72364	2.10668	0.71546	2.50782						0.01097	-2.50545	2.31405	96.0285	2.01097	-2.32606	2.15933	96.2829	4.01097	-2.15111	1.99349	96.1969	6.01097	-2.24606	2.15377	97.9024	8.01097	-2.11758	2.04803	98.3304					0.17556	-57.88
0.70185	-0.05144	-0.000215002	0.72314	-0.58719	0.52869	0.71474	-0.35391	0.21135		0.72314	94.757	0.71474	74.7789	0.72314	2.10486	0.71474	2.50442						0.011	-2.50545	2.32518	96.2681	2.011	-2.3196	2.14932	96.1897	4.011	-2.1499	1.98681	96.0575	6.011	-2.24162	2.16045	98.1561	8.011	-2.11434	2.04914	98.434					0.176	-57.9
0.70089	-0.05244	0.000430003	0.72265	-0.60146	0.54137	0.71402	-0.36158	0.21608		0.72265	94.7422	0.71402	74.8109	0.72265	2.10516	0.71402	2.50378						0.01103	-2.49535	2.32295	96.422	2.01103	-2.31596	2.15711	96.4487	4.01103	-2.14949	1.99794	96.3458	6.01103	-2.24768	2.15822	97.9696	8.01103	-2.11232	2.04246	98.3186					0.17644	-57.9
0.6999	-0.05273	0.000645005	0.7222	-0.61675	0.55384	0.7133	-0.36957	0.22145		0.7222	94.6263	0.7133	74.9381	0.7222	2.10747	0.7133	2.50124						0.01106	-2.50263	2.31405	96.0849	2.01106	-2.32121	2.15488	96.284	4.01106	-2.15232	1.99794	96.2802	6.01106	-2.25051	2.15488	97.8294	8.01106	-2.09414	2.0113	97.9821					0.17689	-57.9
0.69892	-0.05334	0.00108	0.72175	-0.63204	0.5676	0.71259	-0.37747	0.22683		0.72175	94.6291	0.71259	75.0716	0.72175	2.10742	0.71259	2.49857						0.01108	-2.49818	2.31516	96.1977	2.01108	-2.32162	2.15711	96.3269	4.01108	-2.15798	1.99794	96.1491	6.01108	-2.24242	2.15822	98.0866	8.01108	-2.11515	2.0881	99.3564					0.17733	-57.92
0.69797	-0.05464	0.00172	0.7213	-0.64732	0.58459	0.71189	-0.3858	0.23285		0.7213	94.9077	0.71189	75.2763	0.7213	2.10185	0.71189	2.49447						0.01111	-2.49495	2.32518	96.4779	2.01111	-2.31515	2.15043	96.3113	4.01111	-2.16364	1.99905	96.0463	6.01111	-2.24404	2.156	97.999	8.01111	-2.12242	2.05248	98.3247					0.17778	-57.88
0.69701	-0.05586	0.00258	0.72087	-0.66312	0.60136	0.71119	-0.39415	0.23801		0.72087	95.1159	0.71119	75.2999	0.72087	2.09768	0.71119	2.494						0.01114	-2.50545	2.31739	96.1005	2.01114	-2.31758	2.15266	96.3107	4.01114	-2.15798	2.00017	96.2047	6.01114	-2.24889	2.16713	98.1485	8.01114	-2.12444	2.05805	98.4125					0.17822	-57.9
0.69606	-0.05732	0.0028	0.7204	-0.6779	0.61275	0.7105	-0.40264	0.24403		0.7204	94.9529	0.7105	75.4717	0.7204	2.10094	0.7105	2.49057						0.01117	-2.50141	2.31961	96.229	2.01117	-2.3196	2.15711	96.3704	4.01117	-2.1499	2.00351	96.4754	6.01117	-2.25333	2.17158	98.1524	8.01117	-2.10788	2.03801	98.3148					0.17867	-57.9
0.69506	-0.05714	0.00366	0.71995	-0.69318	0.63017	0.70976	-0.40991	0.25048		0.71995	95.2385	0.70976	75.8581	0.71995	2.09523	0.70976	2.48284						0.01119	-2.50424	2.31961	96.1726	2.01119	-2.31475	2.15377	96.3975	4.01119	-2.1503	1.99794	96.3271	6.01119	-2.25293	2.15154	97.6981	8.01119	-2.11313	2.05248	98.544					0.17911	-57.9
0.69411	-0.05859	0.00409	0.71952	-0.70898	0.64286	0.70908	-0.41884	0.25628		0.71952	95.1086	0.70908	75.9213	0.71952	2.09783	0.70908	2.48157						0.01122	-2.49576	2.31516	96.2462	2.01122	-2.31838	2.15488	96.3449	4.01122	-2.14707	1.99349	96.2908	6.01122	-2.25051	2.15933	97.9326	8.01122	-2.11838	2.05805	98.5553					0.17956	-57.93
0.69316	-0.05993	0.00452	0.71907	-0.72426	0.65791	0.70844	-0.4289	0.26273		0.71907	95.1989	0.70844	75.9749	0.71907	2.09602	0.70844	2.4805						0.01125	-2.49535	2.31405	96.2302	2.01125	-2.31838	2.15377	96.3191	4.01125	-2.15111	1.9946	96.2248	6.01125	-2.24808	2.15822	97.9607	8.01125	-2.11394	2.05693	98.6332					0.18	-57.88
0.69222	-0.06153	0.00538	0.7187	-0.74159	0.67468	0.70778	-0.43829	0.26875		0.7187	95.2753	0.70778	76.0212	0.7187	2.09449	0.70778	2.47958						0.01128	-2.50222	2.32407	96.3087	2.01128	-2.31556	2.15488	96.4059	4.01128	-2.15192	1.99683	96.2617	6.01128	-2.24404	2.15154	97.8957	8.01128	-2.11556	2.02911	97.9142					0.18044	-57.9
0.69132	-0.06441	0.00645	0.7183	-0.75841	0.69016	0.70716	-0.44897	0.27778		0.7183	95.2885	0.70716	76.4445	0.7183	2.09423	0.70716	2.47111						0.01131	-2.49091	2.31294	96.2952	2.01131	-2.3204	2.156	96.3272	4.01131	-2.14869	1.9946	96.2811	6.01131	-2.24889	2.1649	98.0971	8.01131	-2.10343	2.03356	98.311					0.18089	-57.9
0.69038	-0.06621	0.00731	0.71789	-0.77471	0.70413	0.70651	-0.45866	0.28402		0.71789	95.2273	0.70651	76.4842	0.71789	2.09545	0.70651	2.47032						0.01133	-2.49333	2.31405	96.2707	2.01133	-2.32121	2.15711	96.3356	4.01133	-2.15394	1.99015	96.0476	6.01133	-2.24808	2.15822	97.9607	8.01133	-2.10707	2.0625	98.931					0.18133	-57.9
0.68944	-0.0678	0.00774	0.71748	-0.79102	0.7194	0.70582	-0.46734	0.29068		0.71748	95.2582	0.70582	76.6952	0.71748	2.09484	0.70582	2.4661						0.01136	-2.50626	2.32295	96.2042	2.01136	-2.31758	2.15266	96.3107	4.01136	-2.14303	1.99571	96.4406	6.01136	-2.24606	2.15822	98.0056	8.01136	-2.11798	2.04803	98.3209					0.18178	-57.92
0.68851	-0.06959	0.00903	0.7171	-0.80834	0.73466	0.70517	-0.47688	0.29821		0.7171	95.2249	0.70517	76.9484	0.7171	2.0955	0.70517	2.46103						0.01139	-2.48364	2.30848	96.345	2.01139	-2.31677	2.15154	96.3023	4.01139	-2.1398	1.98681	96.2926	6.01139	-2.24848	2.15488	97.8743	8.01139	-2.10909	2.03912	98.3133					0.18222	-57.87
0.68757	-0.07133	0.00989	0.71669	-0.82465	0.74842	0.70453	-0.48697	0.30509		0.71669	95.1543	0.70453	77.0366	0.71669	2.09691	0.70453	2.45927						0.01142	-2.49374	2.31739	96.3346	2.01142	-2.31879	2.15266	96.2846	4.01142	-2.1499	1.9946	96.2529	6.01142	-2.24323	2.156	98.017	8.01142	-2.09899	2.04024	98.5806					0.18267	-57.9
0.68663	-0.07311	0.01075	0.71633	-0.84248	0.76799	0.70389	-0.49706	0.31175		0.71633	95.3743	0.70389	77.089	0.71633	2.09251	0.70389	2.45822						0.01144	-2.50263	2.3185	96.1809	2.01144	-2.31758	2.15488	96.3623	4.01144	-2.15071	1.99571	96.262	6.01144	-2.2396	2.15043	97.9689	8.01144	-2.10667	2.04692	98.5614					0.18311	-57.9
0.6857	-0.07499	0.0114	0.71592	-0.85879	0.78304	0.70326	-0.50714	0.31992		0.71592	95.3862	0.70326	77.3632	0.71592	2.09228	0.70326	2.45274						0.01147	-2.48606	2.32073	96.5604	2.01147	-2.31515	2.14932	96.2855	4.01147	-2.14667	1.99126	96.2444	6.01147	-2.24808	2.16267	98.0637	8.01147	-2.10949	2.05025	98.5759					0.18356	-57.87
0.68477	-0.07688	0.01269	0.71554	-0.87611	0.79981	0.70262	-0.51729	0.32895		0.71554	95.4469	0.70262	77.7444	0.71554	2.09106	0.70262	2.44511						0.0115	-2.49374	2.31405	96.2626	2.0115	-2.31879	2.156	96.362	4.0115	-2.15273	1.9946	96.1873	6.0115	-2.24646	2.156	97.945	8.0115	-2.10343	2.05137	98.7468					0.184	-57.9
0.68384	-0.07884	0.01333	0.7152	-0.89446	0.81937	0.702	-0.52791	0.33712		0.7152	95.6189	0.702	77.9447	0.7152	2.08762	0.702	2.44111						0.01153	-2.50909	2.32073	96.1	2.01153	-2.3196	2.15488	96.3188	4.01153	-2.14707	1.99126	96.235	6.01153	-2.24242	2.15711	98.0608	8.01153	-2.11434	2.05025	98.4611					0.18444	-57.85
0.68291	-0.08077	0.01462	0.71484	-0.91229	0.83356	0.7014	-0.53897	0.34529		0.71484	95.4905	0.7014	78.0977	0.71484	2.09019	0.7014	2.43805						0.01156	-2.48525	2.31294	96.4087	2.01156	-2.31838	2.156	96.3707	4.01156	-2.14667	1.99683	96.3838	6.01156	-2.24687	2.15154	97.8327	8.01156	-2.11394	2.05025	98.4707					0.18489	-57.88
0.68198	-0.08289	0.01548	0.71447	-0.92962	0.85098	0.70079	-0.54964	0.35239		0.71447	95.5836	0.70079	78.1323	0.71447	2.08833	0.70079	2.43735						0.01158	-2.49455	2.3185	96.3424	2.01158	-2.32364	2.15488	96.2319	4.01158	-2.15071	1.99238	96.1784	6.01158	-2.24364	2.16156	98.1368	8.01158	-2.11232	2.05693	98.6715					0.18533	-57.88
0.68106	-0.08505	0.01677	0.71409	-0.94694	0.8699	0.70019	-0.56077	0.36163		0.71409	95.7595	0.70019	78.4111	0.71409	2.08481	0.70019	2.43178						0.01161	-2.50747	2.31516	96.0123	2.01161	-2.32202	2.15488	96.2667	4.01161	-2.14949	1.99238	96.2066	6.01161	-2.24485	2.15933	98.0583	8.01161	-2.11596	2.04803	98.3686					0.18578	-57.89
0.68014	-0.08719	0.01763	0.71375	-0.96528	0.8871	0.69961	-0.57239	0.37002		0.71375	95.7791	0.69961	78.5259	0.71375	2.08442	0.69961	2.42948						0.01164	-2.48889	2.31739	96.4317	2.01164	-2.31798	2.15154	96.2762	4.01164	-2.1499	1.9946	96.2529	6.01164	-2.24929	2.15266	97.8047	8.01164	-2.11636	2.05137	98.4405					0.18622	-57.93
0.67922	-0.08942	0.01935	0.71337	-0.98261	0.90494	0.69901	-0.58354	0.37883		0.71337	95.8853	0.69901	78.7292	0.71337	2.08229	0.69901	2.42542						0.01167	-2.50182	2.31628	96.1491	2.01167	-2.32	2.15266	96.2585	4.01167	-2.15071	1.99349	96.2063	6.01167	-2.24727	2.16156	98.0559	8.01167	-2.10949	2.04914	98.5487					0.18667	-57.88
0.6783	-0.09163	0.02043	0.71305	-1.00146	0.9187	0.69843	-0.59517	0.38829		0.71305	95.69	0.69843	78.9645	0.71305	2.0862	0.69843	2.42071						0.01169	-2.50949	2.31628	95.9961	2.01169	-2.31838	2.15266	96.2933	4.01169	-2.1499	1.99683	96.3086	6.01169	-2.24444	2.15488	97.9642	8.01169	-2.11596	2.0458	98.3142					0.18711	-57.91
0.67738	-0.094	0.02193	0.71269	-1.0193	0.93354	0.69783	-0.60631	0.39775		0.71269	95.6085	0.69783	79.2289	0.71269	2.08783	0.69783	2.41542						0.01172	-2.49737	2.32518	96.4294	2.01172	-2.31434	2.15266	96.3804	4.01172	-2.15071	1.9946	96.2342	6.01172	-2.25091	2.15933	97.9236	8.01172	-2.11556	2.05248	98.4867					0.18756	-57.91
0.67647	-0.09645	0.02301	0.71234	-1.03713	0.95181	0.69725	-0.61793	0.407		0.71234	95.7104	0.69725	79.4198	0.71234	2.08579	0.69725	2.4116						0.01175	-2.49818	2.31405	96.1737	2.01175	-2.31879	2.15043	96.2329	4.01175	-2.14869	1.99238	96.2253	6.01175	-2.24727	2.156	97.927	8.01175	-2.11879	2.05582	98.4916					0.188	-57.9
0.67556	-0.09875	0.02408	0.71202	-1.05598	0.97288	0.69668	-0.63001	0.41689		0.71202	95.904	0.69668	79.6424	0.71202	2.08192	0.69668	2.40715						0.01178	-2.50828	2.31516	95.9962	2.01178	-2.31758	2.15154	96.2849	4.01178	-2.14828	1.99015	96.1789	6.01178	-2.23879	2.14486	97.8574	8.01178	-2.12485	2.0625	98.511					0.18844	-57.92
0.67465	-0.10134	0.0258	0.71169	-1.07484	0.99008	0.69612	-0.64218	0.42613		0.71169	95.8955	0.69612	79.7768	0.71169	2.08209	0.69612	2.40446						0.01181	-2.49333	2.32073	96.4146	2.01181	-2.31394	2.15043	96.3375	4.01181	-2.14424	1.99126	96.3008	6.01181	-2.24727	2.16267	98.0816	8.01181	-2.13212	2.06139	98.3132					0.18889	-57.88
0.67374	-0.10401	0.02709	0.71134	-1.09267	1.00943	0.69556	-0.65432	0.43624		0.71134	96.0402	0.69556	80.0025	0.71134	2.0792	0.69556	2.39995						0.01183	-2.49172	2.31405	96.303	2.01183	-2.31677	2.14932	96.2506	4.01183	-2.14303	1.9946	96.4127	6.01183	-2.24606	2.15711	97.9798	8.01183	-2.12485	2.05137	98.2405					0.18933	-57.9
0.67286	-0.10732	0.02795	0.71101	-1.11153	1.02319	0.69501	-0.66697	0.4472		0.71101	95.8621	0.69501	80.2757	0.71101	2.08276	0.69501	2.39449						0.01186	-2.50788	2.31405	95.9803	2.01186	-2.31879	2.156	96.362	4.01186	-2.15111	1.98792	96.0573	6.01186	-2.23919	2.15266	98.0296	8.01186	-2.11717	2.0458	98.2856					0.18978	-57.89
0.67199	-0.11071	0.02989	0.71068	-1.12987	1.04039	0.69445	-0.67911	0.45709		0.71068	95.8772	0.69445	80.4596	0.71068	2.08246	0.69445	2.39081						0.01189	-2.49535	2.31961	96.3502	2.01189	-2.31838	2.15488	96.3449	4.01189	-2.14828	1.99571	96.3183	6.01189	-2.24768	2.15266	97.8406	8.01189	-2.11798	2.04803	98.3209					0.19022	-57.89
0.67109	-0.11349	0.03182	0.71032	-1.1477	1.05802	0.69392	-0.69224	0.46741		0.71032	95.9342	0.69392	80.6127	0.71032	2.08132	0.69392	2.38775						0.01192	-2.4901	2.31182	96.2874	2.01192	-2.3196	2.15154	96.2414	4.01192	-2.14586	1.99238	96.2911	6.01192	-2.24121	2.15822	98.1136	8.01192	-2.11434	2.05582	98.5966					0.19067	-57.91
0.67019	-0.11635	0.03333	0.71	-1.16656	1.07845	0.69338	-0.70489	0.47881		0.71	96.0753	0.69338	80.9007	0.71	2.07849	0.69338	2.38199						0.01194	-2.50667	2.31294	95.9804	2.01194	-2.31919	2.15043	96.2242	4.01194	-2.15071	1.99571	96.262	6.01194	-2.24081	2.15377	98.0194	8.01194	-2.11313	2.04246	98.2994					0.19111	-57.87
0.66928	-0.1188	0.03526	0.70966	-1.1849	1.09973	0.69283	-0.71758	0.48827		0.70966	96.2721	0.69283	80.9835	0.70966	2.07456	0.69283	2.38033						0.01197	-2.49697	2.31516	96.2219	2.01197	-2.31515	2.15154	96.3371	4.01197	-2.14909	1.99349	96.2438	6.01197	-2.24687	2.15266	97.8586	8.01197	-2.10949	2.03356	98.1671					0.19156	-57.9
0.66835	-0.12084	0.03698	0.70939	-1.20528	1.1122	0.6923	-0.73068	0.50074		0.70939	95.9836	0.6923	81.3275	0.70939	2.08033	0.6923	2.37345						0.012	-2.48889	2.31294	96.3357	2.012	-2.31838	2.15933	96.448	4.012	-2.14384	1.99126	96.3102	6.012	-2.24364	2.15822	98.0596	8.012	-2.09697	2.04024	98.6287					0.192	-57.89
0.66746	-0.12392	0.03827	0.70905	-1.22363	1.12811	0.69176	-0.74333	0.51278		0.70905	95.9386	0.69176	81.6455	0.70905	2.08123	0.69176	2.36709						0.01203	-2.50788	2.32852	96.2915	2.01203	-2.32081	2.15043	96.1895	4.01203	-2.14707	1.98792	96.1512	6.01203	-2.23919	2.15266	98.0296	8.01203	-2.10465	2.05805	98.8805					0.19244	-57.89
0.66657	-0.127	0.04128	0.70869	-1.24146	1.14596	0.69125	-0.75701	0.52353		0.70869	95.9997	0.69125	81.7667	0.70869	2.08001	0.69125	2.36467						0.01206	-2.50586	2.3185	96.1164	2.01206	-2.31475	2.1482	96.2683	4.01206	-2.14707	1.99349	96.2908	6.01206	-2.24808	2.15933	97.9864	8.01206	-2.11556	2.04914	98.4053					0.19289	-57.91
0.66568	-0.12988	0.043	0.70833	-1.2593	1.16638	0.69071	-0.76977	0.53535		0.70833	96.1696	0.69071	82.0386	0.70833	2.07661	0.69071	2.35923						0.01208	-2.49212	2.30737	96.1506	2.01208	-2.31394	2.15266	96.3891	4.01208	-2.14667	1.98681	96.1326	6.01208	-2.24485	2.14932	97.8259	8.01208	-2.10909	2.04692	98.504					0.19333	-57.87
0.66475	-0.13193	0.04451	0.708	-1.27764	1.17993	0.69016	-0.78228	0.54675		0.708	96.0241	0.69016	82.2781	0.708	2.07952	0.69016	2.35444						0.01211	-2.50061	2.30626	95.9569	2.01211	-2.31919	2.15377	96.3017	4.01211	-2.14828	1.99571	96.3183	6.01211	-2.23879	2.15377	98.0645	8.01211	-2.11192	2.05248	98.5727					0.19378	-57.89
0.66387	-0.1353	0.04666	0.7076	-1.29446	1.20121	0.68967	-0.79644	0.55771		0.7076	96.2639	0.68967	82.3707	0.7076	2.07472	0.68967	2.35259						0.01214	-2.49657	2.3185	96.302	2.01214	-2.31636	2.14598	96.1817	4.01214	-2.14909	1.99238	96.216	6.01214	-2.24404	2.14932	97.8439	8.01214	-2.11232	2.04024	98.2641					0.19422	-57.89
0.663	-0.1389	0.04902	0.70732	-1.31433	1.22422	0.6892	-0.81116	0.56932		0.70732	96.4504	0.6892	82.4819	0.70732	2.07099	0.6892	2.35036						0.01217	-2.48768	2.31961	96.504	2.01217	-2.31273	2.15154	96.3895	4.01217	-2.15434	1.99571	96.1777	6.01217	-2.24606	2.16156	98.0829	8.01217	-2.11111	2.05248	98.5918					0.19467	-57.88
0.66213	-0.14252	0.05096	0.70694	-1.33165	1.23755	0.6887	-0.82507	0.58351		0.70694	96.3372	0.6887	82.8512	0.70694	2.07325	0.6887	2.34298						0.01219	-2.49818	2.30737	96.0294	2.01219	-2.31758	2.15154	96.2849	4.01219	-2.15556	1.99683	96.1774	6.01219	-2.24081	2.15377	98.0194	8.01219	-2.10424	2.0369	98.3738					0.19511	-57.9
0.66131	-0.1474	0.05311	0.70662	-1.35051	1.2554	0.68825	-0.84039	0.59555		0.70662	96.3501	0.68825	82.9494	0.70662	2.073	0.68825	2.34101						0.01222	-2.49859	2.31739	96.2376	2.01222	-2.31636	2.15043	96.2852	4.01222	-2.15434	1.99683	96.2055	6.01222	-2.24606	2.15488	97.9282	8.01222	-2.11394	2.05582	98.6062					0.19556	-57.86
0.66044	-0.1511	0.05569	0.70628	-1.36885	1.27217	0.68775	-0.85413	0.60566		0.70628	96.3391	0.68775	82.9791	0.70628	2.07322	0.68775	2.34042						0.01225	-2.48485	2.30848	96.3206	2.01225	-2.31232	2.1482	96.3206	4.01225	-2.15071	1.99015	96.1226	6.01225	-2.24808	2.15488	97.8833	8.01225	-2.11394	2.04914	98.4435					0.196	-57.88
0.65957	-0.15481	0.05848	0.70594	-1.38719	1.29238	0.68722	-0.86732	0.61684		0.70594	96.4614	0.68722	83.123	0.70594	2.07077	0.68722	2.33754						0.01228	-2.49374	2.31405	96.2626	2.01228	-2.31717	2.15377	96.3452	4.01228	-2.14909	1.99238	96.216	6.01228	-2.23838	2.15266	98.0477	8.01228	-2.11071	2.04358	98.3841					0.19644	-57.88
0.65871	-0.15853	0.06085	0.70558	-1.40503	1.30786	0.68671	-0.88093	0.63082		0.70558	96.4181	0.68671	83.4554	0.70558	2.07164	0.68671	2.33089						0.01231	-2.50101	2.31628	96.1652	2.01231	-2.31919	2.15266	96.2759	4.01231	-2.14788	1.99349	96.272	6.01231	-2.24485	2.15377	97.9294	8.01231	-2.11071	2.04246	98.3568					0.19689	-57.87
0.65785	-0.16259	0.06278	0.70524	-1.42337	1.32484	0.68622	-0.89513	0.64415		0.70524	96.4147	0.68622	83.6947	0.70524	2.07171	0.68622	2.32611						0.01233	-2.48768	2.31071	96.312	2.01233	-2.31313	2.14932	96.329	4.01233	-2.15111	1.99349	96.1969	6.01233	-2.2497	2.16379	98.0535	8.01233	-2.1103	2.04803	98.5024					0.19733	-57.89
0.65699	-0.1665	0.06515	0.70488	-1.44121	1.33882	0.68573	-0.90927	0.65511		0.70488	96.3169	0.68573	83.7531	0.70488	2.07366	0.68573	2.32494						0.01236	-2.49051	2.31516	96.3513	2.01236	-2.31798	2.15154	96.2762	4.01236	-2.1503	1.99015	96.132	6.01236	-2.2396	2.14932	97.943	8.01236	-2.10505	2.04469	98.5454					0.19778	-57.85
0.65614	-0.17055	0.0673	0.70449	-1.45802	1.35752	0.68524	-0.92346	0.67016		0.70449	96.4305	0.68524	84.1051	0.70449	2.07139	0.68524	2.3179						0.01239	-2.50061	2.31405	96.1252	2.01239	-2.31919	2.15488	96.3275	4.01239	-2.15434	2.00239	96.3445	6.01239	-2.24768	2.15488	97.8923	8.01239	-2.11232	2.05359	98.5902					0.19822	-57.87
0.65529	-0.17465	0.06988	0.70409	-1.47484	1.37515	0.68475	-0.93761	0.68199		0.70409	96.5022	0.68475	84.217	0.70409	2.06996	0.68475	2.31566						0.01242	-2.49172	2.31182	96.255	2.01242	-2.31556	2.15154	96.3284	4.01242	-2.15556	1.99794	96.2053	6.01242	-2.24687	2.15377	97.8844	8.01242	-2.12525	2.05582	98.3394					0.19867	-57.87
0.65444	-0.1788	0.07289	0.70375	-1.49318	1.39708	0.68428	-0.95225	0.69618		0.70375	96.675	0.68428	84.4655	0.70375	2.0665	0.68428	2.31069						0.01244	-2.48889	2.3096	96.2636	2.01244	-2.31596	2.14153	96.0867	4.01244	-2.15071	1.98458	95.9828	6.01244	-2.23515	2.15154	98.094	8.01244	-2.11232	2.05025	98.5089					0.19911	-57.87
0.65359	-0.18312	0.07547	0.70332	-1.50898	1.41127	0.68379	-0.96646	0.70972		0.70332	96.6542	0.68379	84.6833	0.70332	2.06692	0.68379	2.30633						0.01247	-2.50061	2.31516	96.1492	2.01247	-2.31515	2.15043	96.3113	4.01247	-2.14869	1.9946	96.2811	6.01247	-2.24687	2.14932	97.781	8.01247	-2.11838	2.05137	98.3928					0.19956	-57.89
0.65275	-0.18743	0.07805	0.70302	-1.52834	1.42869	0.68332	-0.98111	0.7237		0.70302	96.6299	0.68332	84.9006	0.70302	2.0674	0.68332	2.30199						0.0125	-2.49374	2.31071	96.1905	2.0125	-2.3103	2.14598	96.3125	4.0125	-2.14747	1.99015	96.1977	6.0125	-2.24485	2.15488	97.9552	8.0125	-2.11717	2.04469	98.2584					0.2	-57.86
0.6519	-0.19179	0.08127	0.7027	-1.54719	1.44567	0.68285	-0.99581	0.73703		0.7027	96.6078	0.68285	85.0658	0.7027	2.06784	0.68285	2.29868						0.01253	-2.48687	2.31182	96.3522	2.01253	-2.3103	2.14264	96.2348	4.01253	-2.14949	1.99238	96.2066	6.01253	-2.23515	2.15377	98.1457	8.01253	-2.10788	2.04692	98.5327					0.20044	-57.9
0.65107	-0.19629	0.08342	0.70219	-1.56095	1.45857	0.68238	-1.0105	0.74821		0.70219	96.6094	0.68238	85.0859	0.70219	2.06781	0.68238	2.29828						0.01256	-2.50101	2.31628	96.1652	2.01256	-2.31636	2.15933	96.4915	4.01256	-2.1503	1.99349	96.2157	6.01256	-2.24848	2.15154	97.7968	8.01256	-2.11192	2.04358	98.3554					0.20089	-57.89
0.65023	-0.20094	0.08686	0.70184	-1.57879	1.46868	0.68189	-1.02459	0.76197		0.70184	96.3868	0.68189	85.3002	0.70184	2.07226	0.68189	2.294						0.01258	-2.49616	2.30848	96.0938	2.01258	-2.31717	2.15488	96.371	4.01258	-2.14747	1.9946	96.3093	6.01258	-2.23596	2.13262	97.6345	8.01258	-2.11354	2.04803	98.4259					0.20133	-57.89
0.64941	-0.20571	0.08966	0.70141	-1.59458	1.49448	0.68142	-1.03934	0.77508		0.70141	96.7593	0.68142	85.4358	0.70141	2.06481	0.68142	2.29128						0.01261	-2.47838	2.30626	96.4025	2.01261	-2.3196	2.15266	96.2672	4.01261	-2.14747	1.99349	96.2814	6.01261	-2.23152	2.16045	98.3819	8.01261	-2.10667	2.04246	98.4526					0.20178	-57.9
0.64858	-0.21048	0.09245	0.7011	-1.61395	1.51103	0.68093	-1.05348	0.78712		0.7011	96.7067	0.68093	85.5286	0.7011	2.06587	0.68093	2.28943						0.01264	-2.49859	2.31182	96.1175	2.01264	-2.32162	2.15377	96.2495	4.01264	-2.15111	1.99015	96.1132	6.01264	-2.25172	2.16045	97.9314	8.01264	-2.10949	2.03801	98.2765					0.20222	-57.87
0.64775	-0.21526	0.09568	0.70073	-1.63127	1.52737	0.68043	-1.06759	0.80282		0.70073	96.7107	0.68043	85.8442	0.70073	2.06579	0.68043	2.28312						0.01267	-2.49899	2.32073	96.3014	2.01267	-2.31879	2.15377	96.3104	4.01267	-2.14828	1.99238	96.2347	6.01267	-2.24404	2.14932	97.8439	8.01267	-2.11596	2.06027	98.6666					0.20267	-57.89
0.64692	-0.22011	0.09912	0.70029	-1.64707	1.54565	0.67996	-1.08233	0.81529		0.70029	96.8234	0.67996	85.9275	0.70029	2.06353	0.67996	2.28145						0.01269	-2.48081	2.31071	96.45	2.01269	-2.31838	2.15154	96.2675	4.01269	-2.1503	1.99015	96.132	6.01269	-2.23475	2.1482	98.0255	8.01269	-2.10626	2.03912	98.3804					0.20311	-57.89
0.6461	-0.22499	0.10191	0.6999	-1.66388	1.55683	0.67949	-1.09694	0.82862		0.6999	96.676	0.67949	86.0653	0.6999	2.06648	0.67949	2.27869						0.01272	-2.50545	2.31294	96.0045	2.01272	-2.32162	2.15043	96.1721	4.01272	-2.14626	1.98347	96.0581	6.01272	-2.24444	2.15711	98.0158	8.01272	-2.10909	2.0458	98.4768					0.20356	-57.88
0.64528	-0.22999	0.10578	0.69954	-1.68172	1.57811	0.679	-1.11111	0.84496		0.69954	96.8218	0.679	86.3935	0.69954	2.06356	0.679	2.27213						0.01275	-2.50101	2.31516	96.1412	2.01275	-2.31919	2.15043	96.2242	4.01275	-2.14222	1.99238	96.3758	6.01275	-2.24485	2.15154	97.8777	8.01275	-2.11556	2.05471	98.5409					0.204	-57.88
0.64447	-0.2354	0.10858	0.69907	-1.69649	1.59187	0.67851	-1.12529	0.85743		0.69907	96.8184	0.67851	86.4901	0.69907	2.06363	0.67851	2.2702						0.01278	-2.47758	2.30515	96.3947	2.01278	-2.31515	2.14932	96.2855	4.01278	-2.15071	1.99683	96.2899	6.01278	-2.23596	2.156	98.1793	8.01278	-2.11071	2.04803	98.4929					0.20444	-57.85
0.64369	-0.24151	0.11266	0.69872	-1.71433	1.60198	0.67804	-1.13995	0.87226		0.69872	96.6122	0.67804	86.6967	0.69872	2.06776	0.67804	2.26607						0.01281	-2.50343	2.3096	95.9727	2.01281	-2.3196	2.14932	96.1897	4.01281	-2.15394	1.99794	96.2427	6.01281	-2.24808	2.15043	97.7799	8.01281	-2.11677	2.05137	98.4309					0.20489	-57.87
0.64288	-0.24676	0.11632	0.69819	-1.72758	1.61853	0.67755	-1.15418	0.88645		0.69819	96.7412	0.67755	86.8803	0.69819	2.06518	0.67755	2.26239						0.01283	-2.49778	2.31516	96.2057	2.01283	-2.31758	2.15043	96.2591	4.01283	-2.15232	1.99349	96.1688	6.01283	-2.24404	2.15488	97.9732	8.01283	-2.11596	2.04914	98.3958					0.20533	-57.87
0.64207	-0.25207	0.11976	0.69778	-1.74388	1.63724	0.6771	-1.16932	0.9		0.69778	96.8459	0.6771	86.985	0.69778	2.06308	0.6771	2.2603						0.01286	-2.47515	2.31071	96.564	2.01286	-2.31394	2.14932	96.3116	4.01286	-2.15394	1.99238	96.1034	6.01286	-2.23798	2.15266	98.0567	8.01286	-2.11515	2.05137	98.4691					0.20578	-57.87
0.64126	-0.25732	0.1232	0.6974	-1.76121	1.6525	0.6766	-1.18343	0.91182		0.6974	96.8157	0.6766	87.0368	0.6974	2.06369	0.6766	2.25926						0.01289	-2.51354	2.31739	95.9398	2.01289	-2.31798	2.15043	96.2503	4.01289	-2.14869	1.98792	96.1136	6.01289	-2.24525	2.14932	97.817	8.01289	-2.11394	2.04246	98.2803					0.20622	-57.88
0.64041	-0.26135	0.12685	0.69692	-1.77548	1.66626	0.6761	-1.19714	0.9258		0.69692	96.8268	0.6761	87.2185	0.69692	2.06346	0.6761	2.25563						0.01292	-2.50222	2.31405	96.093	2.01292	-2.32	2.156	96.3359	4.01292	-2.15071	1.9946	96.2342	6.01292	-2.24525	2.15711	97.9978	8.01292	-2.11111	2.04246	98.3473					0.20667	-57.84
0.63961	-0.26681	0.13029	0.69658	-1.79382	1.6811	0.67563	-1.21183	0.93956		0.69658	96.7562	0.67563	87.3445	0.69658	2.06488	0.67563	2.25311						0.01294	-2.48404	2.30181	96.1922	2.01294	-2.31394	2.14153	96.1303	4.01294	-2.14788	1.98904	96.1604	6.01294	-2.23838	2.15043	97.9959	8.01294	-2.11111	2.0458	98.4289					0.20711	-57.87
0.63881	-0.2724	0.13438	0.69596	-1.80452	1.69787	0.67512	-1.22542	0.95181		0.69596	96.9549	0.67512	87.4332	0.69596	2.0609	0.67512	2.25134						0.01297	-2.50061	2.31516	96.1492	2.01297	-2.31636	2.1482	96.2335	4.01297	-2.15394	1.99015	96.0476	6.01297	-2.24606	2.156	97.954	8.01297	-2.10222	2.0369	98.4218					0.20756	-57.87
0.63798	-0.27735	0.13825	0.69562	-1.82286	1.71141	0.6746	-1.23888	0.96643		0.69562	96.8466	0.6746	87.6459	0.69562	2.06307	0.6746	2.24708						0.013	-2.50141	2.31516	96.1331	2.013	-2.31677	2.1482	96.2248	4.013	-2.15152	1.99349	96.1875	6.013	-2.2497	2.16045	97.9763	8.013	-2.10909	2.05471	98.6939					0.208	-57.86
0.63715	-0.28196	0.14233	0.69517	-1.83815	1.73141	0.67408	-1.2522	0.9817		0.69517	97.0097	0.67408	87.8909	0.69517	2.05981	0.67408	2.24218						0.01303	-2.48929	2.31182	96.3036	2.01303	-2.31273	2.15154	96.3895	4.01303	-2.1499	1.99571	96.2808	6.01303	-2.24283	2.14598	97.7932	8.01303	-2.11838	2.05359	98.447					0.20844	-57.86
0.63635	-0.2876	0.14749	0.69467	-1.85191	1.74044	0.67361	-1.26691	0.99546		0.69467	96.897	0.67361	88.0014	0.69467	2.06206	0.67361	2.23997						0.01306	-2.50545	2.31516	96.0525	2.01306	-2.31798	2.14932	96.2245	4.01306	-2.14667	1.98904	96.1886	6.01306	-2.24	2.15266	98.0116	8.01306	-2.10909	2.04135	98.3679					0.20889	-57.83
0.63556	-0.29337	0.1505	0.6942	-1.86669	1.75205	0.67314	-1.28155	1.00986		0.6942	96.8321	0.67314	88.1433	0.6942	2.06336	0.67314	2.23713						0.01308	-2.50061	2.30737	95.981	2.01308	-2.32121	2.15488	96.284	4.01308	-2.14747	1.98792	96.1418	6.01308	-2.25212	2.16267	97.9739	8.01308	-2.11879	2.05359	98.4375					0.20933	-57.86
0.63479	-0.2997	0.1548	0.69357	-1.87688	1.76172	0.67266	-1.29624	1.02599		0.69357	96.8353	0.67266	88.3624	0.69357	2.06329	0.67266	2.23275						0.01311	-2.4901	2.31516	96.3594	2.01311	-2.31677	2.15043	96.2765	4.01311	-2.14788	1.99238	96.2441	6.01311	-2.23758	2.14486	97.8845	8.01311	-2.11636	2.04246	98.2231					0.20978	-57.86
0.63403	-0.3065	0.1591	0.6931	-1.89165	1.78236	0.67219	-1.31083	1.03609		0.6931	97.0254	0.67219	88.2938	0.6931	2.05949	0.67219	2.23412						0.01314	-2.49737	2.30515	95.9973	2.01314	-2.32283	2.15154	96.1719	4.01314	-2.15192	1.99126	96.1224	6.01314	-2.24404	2.15377	97.9474	8.01314	-2.11071	2.05471	98.6556					0.21022	-57.85
0.63324	-0.31235	0.16319	0.69259	-1.90541	1.79311	0.67165	-1.32351	1.04856		0.69259	96.9637	0.67165	88.4092	0.69259	2.06073	0.67165	2.23182						0.01317	-2.49495	2.31405	96.2383	2.01317	-2.31919	2.14598	96.1208	4.01317	-2.15111	1.98347	95.9454	6.01317	-2.25091	2.16267	98.0008	8.01317	-2.11636	2.03912	98.1413					0.21067	-57.86
0.63246	-0.31823	0.16835	0.69207	-1.91866	1.80816	0.6711	-1.33616	1.06103		0.69207	97.0351	0.6711	88.5229	0.69207	2.0593	0.6711	2.22954						0.01319	-2.49293	2.31182	96.2307	2.01319	-2.31394	2.14709	96.2599	4.01319	-2.14424	1.98904	96.245	6.01319	-2.2404	2.15154	97.9767	8.01319	-2.11677	2.04914	98.3767					0.21111	-57.83
0.63167	-0.32424	0.17243	0.69159	-1.93293	1.82321	0.67059	-1.34977	1.07587		0.69159	97.0791	0.67059	88.708	0.69159	2.05842	0.67059	2.22584						0.01322	-2.4901	2.30403	96.1188	2.01322	-2.31717	2.15266	96.3194	4.01322	-2.14505	1.99126	96.282	6.01322	-2.24768	2.15154	97.8148	8.01322	-2.10788	2.04358	98.4511					0.21156	-57.85
0.6309	-0.33044	0.17695	0.69114	-1.94821	1.83396	0.67006	-1.3629	1.09242		0.69114	96.9793	0.67006	88.9841	0.69114	2.06041	0.67006	2.22032						0.01325	-2.4998	2.31182	96.0933	2.01325	-2.31919	2.14932	96.1984	4.01325	-2.14424	1.99349	96.3566	6.01325	-2.24525	2.14932	97.817	8.01325	-2.11394	2.04135	98.2531					0.212	-57.85
0.63012	-0.33655	0.18168	0.69059	-1.96095	1.84902	0.66956	-1.3766	1.10726		0.69059	97.062	0.66956	89.1563	0.69059	2.05876	0.66956	2.21687						0.01328	-2.48848	2.30069	96.0788	2.01328	-2.31798	2.15266	96.302	4.01328	-2.14545	1.9946	96.3563	6.01328	-2.23273	2.14932	98.0965	8.01328	-2.11434	2.05471	98.5695					0.21244	-57.84
0.62934	-0.34269	0.18469	0.69003	-1.97318	1.86192	0.66903	-1.38972	1.11887		0.69003	97.0987	0.66903	89.2032	0.69003	2.05803	0.66903	2.21594						0.01331	-2.48121	2.31405	96.514	2.01331	-2.31677	2.1482	96.2248	4.01331	-2.15434	1.98681	95.9544	6.01331	-2.24242	2.15043	97.9058	8.01331	-2.11111	2.05248	98.5918					0.21289	-57.86
0.62856	-0.34891	0.19028	0.68951	-1.98643	1.86837	0.6685	-1.40282	1.12768		0.68951	96.9372	0.6685	89.1271	0.68951	2.06126	0.6685	2.21746						0.01333	-2.49657	2.30737	96.0617	2.01333	-2.31919	2.14932	96.1984	4.01333	-2.15596	2.00017	96.2515	6.01333	-2.24566	2.15822	98.0146	8.01333	-2.11798	2.04135	98.1576					0.21333	-57.83
0.62778	-0.35512	0.19501	0.68886	-1.99611	1.87912	0.66794	-1.41499	1.14381		0.68886	96.9809	0.66794	89.402	0.68886	2.06038	0.66794	2.21196						0.01336	-2.49859	2.31405	96.1656	2.01336	-2.3196	2.15377	96.293	4.01336	-2.14747	1.98904	96.1698	6.01336	-2.23475	2.15043	98.0772	8.01336	-2.11192	2.04024	98.2736					0.21378	-57.87
0.62701	-0.36142	0.19931	0.68845	-2.01242	1.89847	0.66741	-1.42812	1.15843		0.68845	97.0863	0.66741	89.5733	0.68845	2.05827	0.66741	2.20853						0.01339	-2.48162	2.30737	96.3615	2.01339	-2.31879	2.15154	96.2588	4.01339	-2.1503	1.99349	96.2157	6.01339	-2.24606	2.15043	97.8248	8.01339	-2.10384	2.04469	98.5742					0.21422	-57.87
0.62624	-0.36769	0.20404	0.68776	-2.02108	1.90707	0.66685	-1.4402	1.16896		0.68776	97.0975	0.66685	89.6046	0.68776	2.05805	0.66685	2.20791						0.01342	-2.49212	2.30403	96.0783	2.01342	-2.32202	2.14932	96.1376	4.01342	-2.14869	1.99238	96.2253	6.01342	-2.24242	2.15043	97.9058	8.01342	-2.11354	2.04024	98.2354					0.21467	-57.87
0.62546	-0.37399	0.20855	0.6874	-2.03891	1.92427	0.6663	-1.45282	1.18036		0.6874	97.1072	0.6663	89.6528	0.6874	2.05786	0.6663	2.20694						0.01344	-2.49697	2.31405	96.1979	2.01344	-2.31636	2.14264	96.1039	4.01344	-2.14505	1.98792	96.1982	6.01344	-2.23394	2.15043	98.0953	8.01344	-2.10909	2.04358	98.4223					0.21511	-57.87
0.62469	-0.38037	0.21199	0.68675	-2.0486	1.93502	0.66575	-1.46541	1.19691		0.68675	97.1488	0.66575	89.915	0.68675	2.05702	0.66575	2.2017						0.01347	-2.47879	2.30515	96.3703	2.01347	-2.31152	2.14932	96.364	4.01347	-2.15071	1.99238	96.1784	6.01347	-2.24606	2.15488	97.9282	8.01347	-2.10263	2.04469	98.603					0.21556	-57.84
0.62392	-0.38679	0.21823	0.68615	-2.05981	1.94362	0.66521	-1.4781	1.21132		0.68615	97.0977	0.66521	90.0802	0.68615	2.05805	0.66521	2.1984						0.0135	-2.49818	2.30848	96.0534	2.0135	-2.31838	2.15266	96.2933	4.0135	-2.14949	1.98904	96.1228	6.0135	-2.24485	2.14932	97.8259	8.0135	-2.11313	2.04914	98.4626					0.216	-57.87
0.62316	-0.39339	0.22167	0.68572	-2.0756	1.95652	0.66465	-1.49021	1.22164		0.68572	97.0465	0.66465	90.0965	0.68572	2.05907	0.66465	2.19807						0.01353	-2.49778	2.31516	96.2057	2.01353	-2.3196	2.15377	96.293	4.01353	-2.14869	1.99015	96.1695	6.01353	-2.23596	2.14932	98.0242	8.01353	-2.11273	2.04692	98.4179					0.21644	-57.87
0.62239	-0.39982	0.22704	0.68509	-2.08579	1.96512	0.6641	-1.50285	1.23497		0.68509	97.021	0.6641	90.2156	0.68509	2.05958	0.6641	2.19569						0.01356	-2.47515	2.30737	96.4918	2.01356	-2.31636	2.1482	96.2335	4.01356	-2.14747	1.98681	96.1138	6.01356	-2.24242	2.14598	97.8022	8.01356	-2.11071	2.04358	98.3841					0.21689	-57.85
0.62164	-0.40676	0.23306	0.68438	-2.09395	1.96727	0.66352	-1.51443	1.24529		0.68438	96.8807	0.66352	90.2477	0.68438	2.06239	0.66352	2.19505						0.01358	-2.50505	2.31071	95.9645	2.01358	-2.31596	2.13707	95.9828	4.01358	-2.14747	1.9946	96.3093	6.01358	-2.24	2.14709	97.8822	8.01358	-2.1103	2.04803	98.5024					0.21733	-57.85
0.62088	-0.41334	0.23607	0.68375	-2.10414	1.98662	0.66292	-1.52549	1.25561		0.68375	97.1271	0.66292	90.296	0.68375	2.05746	0.66292	2.19408						0.01361	-2.5002	2.31071	96.0612	2.01361	-2.31313	2.14709	96.2773	4.01361	-2.1503	1.99238	96.1878	6.01361	-2.22343	2.12817	97.8108	8.01361	-2.11596	2.04803	98.3686					0.21778	-57.82
0.62011	-0.4198	0.24102	0.68317	-2.11586	2.00167	0.66233	-1.53704	1.26937		0.68317	97.2267	0.66233	90.4621	0.68317	2.05547	0.66233	2.19076						0.01364	-2.46949	2.30403	96.5337	2.01364	-2.31556	2.15488	96.4059	4.01364	-2.14949	1.98904	96.1228	6.01364	-2.23232	2.15933	98.338	8.01364	-2.11071	2.03912	98.275					0.21822	-57.85
0.61935	-0.4265	0.24639	0.68261	-2.12809	2.00812	0.66175	-1.54874	1.2812		0.68261	97.0995	0.66175	90.546	0.68261	2.05801	0.66175	2.18908						0.01367	-2.50182	2.30515	95.9086	2.01367	-2.32202	2.15154	96.1892	4.01367	-2.14828	1.98792	96.123	6.01367	-2.25051	2.16824	98.1382	8.01367	-2.10141	2.02577	98.1671					0.21867	-57.85
0.61859	-0.43304	0.25048	0.682	-2.13879	2.01887	0.66114	-1.55931	1.29324		0.682	97.1157	0.66114	90.6723	0.682	2.05769	0.66114	2.18655						0.01369	-2.49535	2.31294	96.2062	2.01369	-2.32162	2.14598	96.0686	4.01369	-2.14747	1.98458	96.0579	6.01369	-2.24485	2.15154	97.8777	8.01369	-2.10586	2.05248	98.7164					0.21911	-57.85
0.61788	-0.44114	0.25671	0.68134	-2.14847	2.02962	0.66055	-1.57092	1.30764		0.68134	97.1553	0.66055	90.8536	0.68134	2.05689	0.66055	2.18293						0.01372	-2.4796	2.31405	96.5465	2.01372	-2.31758	2.15154	96.2849	4.01372	-2.15354	1.99126	96.0849	6.01372	-2.24404	2.14486	97.7403	8.01372	-2.10747	2.04024	98.3789					0.21956	-57.85
0.61712	-0.44782	0.26166	0.68073	-2.15917	2.04037	0.65999	-1.58305	1.3199		0.68073	97.171	0.65999	90.9348	0.68073	2.05658	0.65999	2.1813						0.01375	-2.50626	2.30515	95.82	2.01375	-2.32364	2.15266	96.1803	4.01375	-2.15152	1.9946	96.2154	6.01375	-2.24566	2.156	97.963	8.01375	-2.10263	2.03245	98.3028					0.22	-57.82
0.61636	-0.45447	0.26768	0.68004	-2.16783	2.04467	0.65939	-1.59408	1.32592		0.68004	97.0762	0.65939	90.8161	0.68004	2.05848	0.65939	2.18368						0.01378	-2.4998	2.31405	96.1414	2.01378	-2.32162	2.14598	96.0686	4.01378	-2.15273	1.99571	96.2151	6.01378	-2.23919	2.15266	98.0296	8.01378	-2.09495	2.02688	98.3486					0.22044	-57.85
0.61561	-0.46129	0.27284	0.67928	-2.17446	2.05327	0.65875	-1.60422	1.33753		0.67928	97.1335	0.65875	90.934	0.67928	2.05733	0.65875	2.18132						0.01381	-2.48242	2.30737	96.3453	2.01381	-2.31596	2.15154	96.3197	4.01381	-2.15232	1.99349	96.1688	6.01381	-2.24525	2.1482	97.7911	8.01381	-2.10101	2.05916	98.994					0.22089	-57.85
0.6148	-0.46678	0.27671	0.67879	-2.18872	2.06617	0.65817	-1.61578	1.35473		0.67879	97.1196	0.65817	91.2119	0.67879	2.05761	0.65817	2.17576						0.01383	-2.50101	2.30292	95.8765	2.01383	-2.31879	2.14709	96.1554	4.01383	-2.15192	1.99015	96.0945	6.01383	-2.24444	2.15043	97.8608	8.01383	-2.11192	2.05693	98.681					0.22133	-57.84
0.61403	-0.47302	0.2823	0.67801	-2.19484	2.07262	0.65755	-1.62634	1.36462		0.67801	97.136	0.65755	91.2494	0.67801	2.05728	0.65755	2.17501						0.01386	-2.49374	2.30848	96.1423	2.01386	-2.31879	2.14598	96.1295	4.01386	-2.14626	1.99349	96.3096	6.01386	-2.23758	2.15266	98.0657	8.01386	-2.11475	2.04135	98.234					0.22178	-57.84
0.61328	-0.47998	0.28896	0.6774	-2.20554	2.08122	0.65695	-1.63749	1.37451		0.6774	97.0999	0.65695	91.2689	0.6774	2.058	0.65695	2.17462						0.01389	-2.48889	2.30626	96.1913	2.01389	-2.31758	2.15488	96.3623	4.01389	-2.14707	1.99126	96.235	6.01389	-2.24364	2.15043	97.8788	8.01389	-2.10949	2.04024	98.331					0.22222	-57.81
0.61247	-0.48534	0.29262	0.67671	-2.2142	2.08767	0.65626	-1.6461	1.38547		0.67671	97.0586	0.65626	91.4029	0.67671	2.05883	0.65626	2.17194						0.01392	-2.49697	2.30626	96.0295	2.01392	-2.3196	2.14932	96.1897	4.01392	-2.14909	1.98458	96.0203	6.01392	-2.24525	2.15154	97.8687	8.01392	-2.10343	2.04358	98.5566					0.22267	-57.84
0.6117	-0.49165	0.29842	0.67597	-2.22134	2.09842	0.6556	-1.65548	1.39278		0.67597	97.1545	0.6556	91.3822	0.67597	2.05691	0.6556	2.17236						0.01394	-2.49212	2.31071	96.2228	2.01394	-2.31677	2.13707	95.9654	4.01394	-2.14788	1.99126	96.2162	6.01394	-2.23758	2.15154	98.0399	8.01394	-2.11313	2.04358	98.3267					0.22311	-57.84
0.61093	-0.49818	0.3038	0.67528	-2.23	2.10702	0.65503	-1.6676	1.40439		0.67528	97.1644	0.65503	91.4319	0.67528	2.05671	0.65503	2.17136						0.01397	-2.49495	2.30626	96.0699	2.01397	-2.31232	2.14598	96.2689	4.01397	-2.1503	1.99126	96.1599	6.01397	-2.24323	2.14932	97.8619	8.01397	-2.10707	2.03801	98.3339					0.22356	-57.83
0.61018	-0.50506	0.30853	0.67463	-2.23968	2.11777	0.65435	-1.67652	1.4117		0.67463	97.2022	0.65435	91.4247	0.67463	2.05596	0.65435	2.17151						0.014	-2.4897	2.30069	96.0545	2.014	-2.31354	2.15266	96.3978	4.014	-2.15354	1.99683	96.2242	6.014	-2.24242	2.14598	97.8022	8.014	-2.09778	2.03356	98.4456					0.224	-57.83
0.60946	-0.51286	0.31476	0.67398	-2.24936	2.12852	0.65373	-1.68687	1.42417		0.67398	97.2397	0.65373	91.556	0.67398	2.05521	0.65373	2.16888						0.01403	-2.49172	2.3096	96.2069	2.01403	-2.31556	2.14264	96.1214	4.01403	-2.15515	1.99126	96.0474	6.01403	-2.23273	2.14709	98.0447	8.01403	-2.11596	2.05582	98.5584					0.22442	-57.8
0.60873	-0.52031	0.31971	0.67329	-2.25802	2.13282	0.65309	-1.69687	1.43643		0.67329	97.1485	0.65309	91.688	0.67329	2.05703	0.65309	2.16624						0.01406	-2.49495	2.30737	96.094	2.01406	-2.31313	2.14932	96.329	4.01406	-2.14384	1.98013	96.0304	6.01406	-2.24081	2.15043	97.9419	8.01406	-2.10505	2.01909	97.9156					0.22486	-57.82
0.60797	-0.52681	0.32637	0.6726	-2.26669	2.14357	0.65239	-1.70541	1.44782		0.6726	97.2084	0.65239	91.8309	0.6726	2.05583	0.65239	2.16338						0.01408	-2.48444	2.30515	96.2565	2.01408	-2.31717	2.156	96.3968	4.01408	-2.14586	1.99015	96.2353	6.01408	-2.24404	2.15043	97.8698	8.01408	-2.09576	2.03133	98.439					0.22531	-57.83
0.60722	-0.53384	0.33239	0.67202	-2.27841	2.15432	0.65176	-1.7155	1.45857		0.67202	97.2006	0.65176	91.9054	0.67202	2.05599	0.65176	2.16189						0.01411	-2.49253	2.30737	96.1425	2.01411	-2.32121	2.14153	95.9736	4.01411	-2.14424	1.98347	96.1051	6.01411	-2.23273	2.14709	98.0447	8.01411	-2.1103	2.05582	98.6922					0.22575	-57.82
0.60645	-0.54033	0.33691	0.67126	-2.28503	2.15432	0.65112	-1.72555	1.47212		0.67126	97.0556	0.65112	92.0745	0.67126	2.05889	0.65112	2.15851						0.01414	-2.49697	2.3096	96.1017	2.01414	-2.31677	2.14598	96.173	4.01414	-2.14707	1.99349	96.2908	6.01414	-2.24121	2.14709	97.8552	8.01414	-2.11394	2.05025	98.4707					0.22619	-57.82
0.60571	-0.54738	0.34336	0.67046	-2.29063	2.16077	0.65048	-1.73566	1.47405		0.67046	97.0826	0.65048	91.8495	0.67046	2.05835	0.65048	2.16301						0.01417	-2.47475	2.30181	96.3794	2.01417	-2.3103	2.14375	96.2607	4.01417	-2.15596	1.99015	96.0008	6.01417	-2.24242	2.14932	97.8799	8.01417	-2.11475	2.04803	98.3972					0.22664	-57.79
0.60494	-0.55384	0.34723	0.66957	-2.29369	2.16292	0.64975	-1.74314	1.48093		0.66957	97.0656	0.64975	91.8671	0.66957	2.05869	0.64975	2.16266						0.01419	-2.48929	2.30181	96.0868	2.01419	-2.31556	2.14709	96.225	4.01419	-2.15475	1.98904	96.001	6.01419	-2.23354	2.15154	98.1302	8.01419	-2.11313	2.04135	98.2722					0.22708	-57.82
0.60417	-0.56038	0.35217	0.66899	-2.30541	2.18012	0.64906	-1.75172	1.49512		0.66899	97.2067	0.64906	92.097	0.66899	2.05587	0.64906	2.15806						0.01422	-2.50101	2.31294	96.0931	2.01422	-2.31798	2.15043	96.2503	4.01422	-2.15394	1.99126	96.0755	6.01422	-2.24364	2.15043	97.8788	8.01422	-2.11636	2.04246	98.2231					0.22753	-57.82
0.60341	-0.56688	0.35948	0.66827	-2.31305	2.18012	0.64839	-1.76077	1.50609		0.66827	97.0413	0.64839	92.2041	0.66827	2.05917	0.64839	2.15592						0.01425	-2.47556	2.30403	96.4113	2.01425	-2.31354	2.14709	96.2686	4.01425	-2.1503	1.98904	96.1041	6.01425	-2.24525	2.15266	97.8945	8.01425	-2.1099	2.04469	98.4304					0.22797	-57.83
0.60268	-0.57438	0.364	0.66738	-2.31611	2.19087	0.64771	-1.7698	1.51533		0.66738	97.2211	0.64771	92.254	0.66738	2.05558	0.64771	2.15492						0.01428	-2.49051	2.2929	95.869	2.01428	-2.31717	2.14709	96.1902	4.01428	-2.14303	1.9857	96.1893	6.01428	-2.23677	2.15154	98.0579	8.01428	-2.10949	2.03133	98.1124					0.22842	-57.84
0.60191	-0.58094	0.3683	0.66686	-2.32936	2.20377	0.64704	-1.7789	1.52264		0.66686	97.2294	0.64704	92.2381	0.66686	2.05541	0.64704	2.15524						0.01431	-2.49131	2.30403	96.0945	2.01431	-2.31919	2.15043	96.2242	4.01431	-2.13778	1.98904	96.3957	6.01431	-2.24404	2.14932	97.8439	8.01431	-2.11596	2.05248	98.4772					0.22886	-57.81
0.60115	-0.58736	0.37389	0.66611	-2.33649	2.20377	0.64633	-1.78685	1.5306		0.66611	97.0767	0.64633	92.2755	0.66611	2.05847	0.64633	2.15449						0.01433	-2.47354	2.30848	96.5485	2.01433	-2.31354	2.14264	96.1649	4.01433	-2.14061	1.98681	96.2738	6.01433	-2.24566	2.15043	97.8338	8.01433	-2.11596	2.04914	98.3958					0.22931	-57.84
0.60038	-0.59392	0.37905	0.66544	-2.34567	2.21237	0.64558	-1.79392	1.54049		0.66544	97.0755	0.64558	92.3996	0.66544	2.05849	0.64558	2.15201						0.01436	-2.50263	2.31294	96.0609	2.01436	-2.31636	2.14709	96.2076	4.01436	-2.14545	1.98347	96.0769	6.01436	-2.23677	2.15154	98.0579	8.01436	-2.10788	2.01686	97.7934					0.22975	-57.84
0.59962	-0.60046	0.38464	0.66452	-2.3477	2.21237	0.64495	-1.80403	1.55081		0.66452	97.0321	0.64495	92.452	0.66452	2.05936	0.64495	2.15096						0.01439	-2.49899	2.30181	95.8927	2.01439	-2.31515	2.14486	96.1819	4.01439	-2.14505	1.97568	95.8898	6.01439	-2.24646	2.15154	97.8417	8.01439	-2.10505	2.04246	98.491					0.23019	-57.84
0.59885	-0.60699	0.3898	0.66385	-2.35688	2.22742	0.64427	-1.8131	1.55855		0.66385	97.1761	0.64427	92.4502	0.66385	2.05648	0.64427	2.151						0.01442	-2.46747	2.30181	96.5263	2.01442	-2.31394	2.15043	96.3375	4.01442	-2.14141	1.98347	96.171	6.01442	-2.24364	2.14932	97.8529	8.01442	-2.10586	2.05025	98.6621					0.23064	-57.83
0.5981	-0.61385	0.39517	0.66309	-2.3635	2.22957	0.64356	-1.82099	1.56693		0.66309	97.084	0.64356	92.5011	0.66309	2.05832	0.64356	2.14998						0.01444	-2.49616	2.29735	95.8526	2.01444	-2.31636	2.14709	96.2076	4.01444	-2.14586	1.99683	96.4026	6.01444	-2.24323	2.15488	97.9912	8.01444	-2.11313	2.05025	98.4898					0.23108	-57.8
0.59734	-0.62042	0.39969	0.66216	-2.36554	2.22312	0.64279	-1.82755	1.57532		0.66216	96.8962	0.64279	92.5876	0.66216	2.06208	0.64279	2.14825						0.01447	-2.48808	2.30069	96.0869	2.01447	-2.3204	2.15377	96.2756	4.01447	-2.14384	1.98792	96.2264	6.01447	-2.24687	2.15043	97.8069	8.01447	-2.1196	2.04469	98.2012					0.23153	-57.83
0.59657	-0.62702	0.40571	0.66129	-2.36911	2.23817	0.64208	-1.83568	1.5822		0.66129	97.158	0.64208	92.5837	0.66129	2.05684	0.64208	2.14833						0.0145	-2.46222	2.30181	96.6328	2.0145	-2.31838	2.14932	96.2158	4.0145	-2.14586	1.98792	96.1794	6.0145	-2.2497	2.15377	97.8215	8.0145	-2.10788	2.03356	98.2054					0.23197	-57.83
0.5958	-0.63345	0.41108	0.66062	-2.37828	2.24892	0.6413	-1.8416	1.588		0.66062	97.2044	0.6413	92.6056	0.66062	2.05591	0.6413	2.14789						0.01453	-2.50141	2.31182	96.0611	2.01453	-2.31798	2.1482	96.1986	4.01453	-2.14828	1.98904	96.151	6.01453	-2.23798	2.14264	97.8236	8.01453	-2.10343	2.03133	98.2562					0.23242	-57.82
0.59502	-0.63952	0.41667	0.65997	-2.38796	2.25537	0.64055	-1.84869	1.5994		0.65997	97.1445	0.64055	92.7702	0.65997	2.05711	0.64055	2.1446						0.01456	-2.49899	2.31182	96.1095	2.01456	-2.31919	2.14264	96.043	4.01456	-2.14667	1.99126	96.2444	6.01456	-2.2396	2.14709	97.8912	8.01456	-2.10788	2.0458	98.5055					0.23286	-57.82
0.59427	-0.6465	0.42183	0.65922	-2.39509	2.26182	0.63982	-1.85618	1.60714		0.65922	97.1381	0.63982	92.8091	0.65922	2.05724	0.63982	2.14382						0.01458	-2.48	2.29958	96.2252	2.01458	-2.31434	2.14041	96.0956	4.01458	-2.14828	1.98236	95.9831	6.01458	-2.24606	2.16267	98.1086	8.01458	-2.11111	2.05137	98.5647					0.23331	-57.78
0.59351	-0.65305	0.4285	0.65837	-2.39917	2.26182	0.6391	-1.86375	1.61316		0.65837	97.0532	0.6391	92.7927	0.65837	2.05894	0.6391	2.14415						0.01461	-2.50141	2.30626	95.9407	2.01461	-2.31354	2.14932	96.3203	4.01461	-2.14707	1.9857	96.0953	6.01461	-2.24121	2.14709	97.8552	8.01461	-2.11273	2.02799	97.9536					0.23375	-57.82
0.59276	-0.66008	0.43409	0.65765	-2.40681	2.27042	0.63829	-1.86925	1.61767		0.65765	97.0839	0.63829	92.7852	0.65765	2.05832	0.63829	2.1443						0.01464	-2.49374	2.30626	96.0942	2.01464	-2.3204	2.14932	96.1723	4.01464	-2.14101	1.98347	96.1804	6.01464	-2.24081	2.14375	97.7864	8.01464	-2.11475	2.05916	98.6682					0.23419	-57.82
0.592	-0.66656	0.43989	0.65681	-2.4114	2.27257	0.63754	-1.87624	1.62692		0.65681	97.0361	0.63754	92.883	0.65681	2.05928	0.63754	2.14234						0.01467	-2.48242	2.30181	96.2247	2.01467	-2.31515	2.14598	96.2078	4.01467	-2.14707	1.99015	96.2071	6.01467	-2.24525	2.15266	97.8945	8.01467	-2.12162	2.05248	98.3437					0.23464	-57.82
0.59125	-0.67363	0.44505	0.65609	-2.41904	2.28332	0.6368	-1.88331	1.6338		0.65609	97.1137	0.6368	92.9059	0.65609	2.05773	0.6368	2.14188						0.01469	-2.49697	2.30403	95.9813	2.01469	-2.31232	2.1482	96.3206	4.01469	-2.14828	1.98792	96.123	6.01469	-2.23838	2.15043	97.9959	8.01469	-2.11071	2.03356	98.1384					0.23508	-57.81
0.59048	-0.68006	0.44935	0.65523	-2.42312	2.28117	0.63603	-1.88974	1.64068		0.65523	96.9825	0.63603	92.9452	0.65523	2.06035	0.63603	2.1411						0.01472	-2.48727	2.30292	96.1514	2.01472	-2.31919	2.14932	96.1984	4.01472	-2.14586	1.98681	96.1514	6.01472	-2.24242	2.14709	97.8281	8.01472	-2.11717	2.05471	98.5027					0.23553	-57.77
0.58966	-0.68513	0.45645	0.65451	-2.43076	2.28977	0.63525	-1.89583	1.64756		0.65451	97.0132	0.63525	92.9935	0.65451	2.05974	0.63525	2.14013						0.01475	-2.48727	2.30515	96.1997	2.01475	-2.31758	2.14486	96.1297	4.01475	-2.14465	1.9857	96.1517	6.01475	-2.24323	2.14709	97.8101	8.01475	-2.11515	2.03467	98.0606					0.23597	-57.81
0.58886	-0.69056	0.46139	0.65369	-2.43586	2.28977	0.6345	-1.90279	1.65616		0.65369	96.9086	0.6345	93.07	0.65369	2.06183	0.6345	2.1386						0.01478	-2.49212	2.30181	96.0301	2.01478	-2.31394	2.14598	96.234	4.01478	-2.14505	1.9857	96.1423	6.01478	-2.24121	2.1482	97.8811	8.01478	-2.10747	2.0369	98.297					0.23642	-57.82
0.58811	-0.6974	0.4687	0.65276	-2.4379	2.28977	0.63373	-1.90912	1.66046		0.65276	96.8668	0.63373	93.0338	0.65276	2.06266	0.63373	2.13932						0.01481	-2.48848	2.30403	96.1512	2.01481	-2.31475	2.14486	96.1906	4.01481	-2.14707	1.99015	96.2071	6.01481	-2.2396	2.14932	97.943	8.01481	-2.10828	2.04024	98.3598					0.23686	-57.81
0.58726	-0.70163	0.46956	0.65189	-2.44146	2.30052	0.6329	-1.91386	1.66626		0.65189	97.0277	0.6329	93.0841	0.65189	2.05945	0.6329	2.13832						0.01483	-2.49293	2.30626	96.1104	2.01483	-2.31717	2.15043	96.2678	4.01483	-2.14869	1.99015	96.1695	6.01483	-2.24848	2.15933	97.9775	8.01483	-2.11636	2.05137	98.4405					0.23731	-57.81
0.58649	-0.70806	0.47515	0.65128	-2.45216	2.31772	0.63213	-1.92029	1.67551		0.65128	97.1814	0.63213	93.1926	0.65128	2.05637	0.63213	2.13615						0.01486	-2.49091	2.30515	96.1267	2.01486	-2.31475	2.14375	96.1647	4.01486	-2.14667	1.98792	96.1606	6.01486	-2.23879	2.13707	97.6756	8.01486	-2.11354	2.05248	98.5345					0.23775	-57.77
0.5857	-0.71402	0.47924	0.6505	-2.45828	2.31342	0.63142	-1.92829	1.6854		0.6505	96.9642	0.63142	93.2786	0.6505	2.06072	0.63142	2.13443						0.01489	-2.49131	2.3096	96.215	2.01489	-2.31758	2.14598	96.1556	4.01489	-2.14465	1.9857	96.1517	6.01489	-2.24202	2.15711	98.0698	8.01489	-2.11838	2.03356	97.957					0.23819	-57.8
0.58492	-0.72009	0.48526	0.64959	-2.46083	2.31557	0.63069	-1.93588	1.68927		0.64959	96.9589	0.63069	93.1971	0.64959	2.06082	0.63069	2.13606						0.01492	-2.50182	2.30515	95.9086	2.01492	-2.31596	2.14041	96.0608	4.01492	-2.15192	1.98904	96.0665	6.01492	-2.24646	2.14486	97.6864	8.01492	-2.11111	2.03801	98.2382					0.23864	-57.8
0.58419	-0.72752	0.49106	0.64877	-2.46592	2.32417	0.62996	-1.94332	1.69443		0.64877	97.0407	0.62996	93.1582	0.64877	2.05919	0.62996	2.13684						0.01494	-2.48485	2.29624	96.0551	2.01494	-2.31596	2.15933	96.5002	4.01494	-2.14747	1.97902	95.9177	6.01494	-2.23838	2.14932	97.9701	8.01494	-2.10707	2.04469	98.4975					0.23908	-57.8
0.58341	-0.73363	0.49622	0.64803	-2.47305	2.32847	0.62912	-1.9479	1.69744		0.64803	96.9887	0.62912	93.1293	0.64803	2.06022	0.62912	2.13741						0.01497	-2.48848	2.30515	96.1753	2.01497	-2.32081	2.14041	95.9564	4.01497	-2.14586	1.98681	96.1514	6.01497	-2.24162	2.1482	97.8721	8.01497	-2.11071	2.03801	98.2477					0.23953	-57.8
0.5826	-0.73901	0.50117	0.64727	-2.47968	2.33277	0.62828	-1.95225	1.70561		0.64727	96.9473	0.62828	93.2571	0.64727	2.06105	0.62828	2.13486						0.015	-2.5002	2.30181	95.8685	2.015	-2.31677	2.14153	96.0693	4.015	-2.14343	1.98347	96.1239	6.015	-2.24404	2.14932	97.8439	8.015	-2.11152	2.04024	98.2832					0.23997	-57.76
0.58184	-0.74557	0.50568	0.64645	-2.48477	2.33492	0.62746	-1.95729	1.70926		0.64645	96.8908	0.62746	93.2355	0.64645	2.06218	0.62746	2.13529						0.01503	-2.47636	2.30737	96.4673	2.01503	-2.31111	2.14375	96.2432	4.01503	-2.14667	1.98792	96.1606	6.01503	-2.2396	2.15154	97.9948	8.01503	-2.10101	2.03245	98.3412					0.24042	-57.81
0.58106	-0.75165	0.5102	0.64551	-2.4863	2.33492	0.62666	-1.96286	1.72066		0.64551	96.86	0.62666	93.4248	0.64551	2.0628	0.62666	2.1315						0.01506	-2.48808	2.30069	96.0869	2.01506	-2.31434	2.14598	96.2253	4.01506	-2.14626	1.98792	96.17	6.01506	-2.24162	2.14709	97.8462	8.01506	-2.10949	2.04135	98.3583					0.24086	-57.82
0.58028	-0.75771	0.51579	0.64467	-2.49089	2.33922	0.6259	-1.96943	1.72861		0.64467	96.8599	0.6259	93.4881	0.64467	2.0628	0.6259	2.13024						0.01508	-2.49778	2.28622	95.5779	2.01508	-2.31636	2.14486	96.1558	4.01508	-2.14465	1.9857	96.1517	6.01508	-2.24444	2.14486	97.7313	8.01508	-2.10909	2.04024	98.3406					0.24131	-57.82
0.57949	-0.7637	0.52202	0.64375	-2.49293	2.34352	0.62508	-1.9744	1.72711		0.64375	96.9108	0.62508	93.3192	0.64375	2.06178	0.62508	2.13362						0.01511	-2.46505	2.30181	96.5754	2.01511	-2.31394	2.14932	96.3116	4.01511	-2.14384	1.98458	96.1425	6.01511	-2.23636	2.14598	97.9375	8.01511	-2.10061	2.04024	98.5421					0.24175	-57.82
0.57871	-0.76974	0.52632	0.64291	-2.49751	2.34782	0.62426	-1.97942	1.73291		0.64291	96.9106	0.62426	93.3597	0.64291	2.06179	0.62426	2.13281						0.01514	-2.48768	2.30403	96.1675	2.01514	-2.31798	2.1482	96.1986	4.01514	-2.14909	1.98904	96.1322	6.01514	-2.24	2.15266	98.0116	8.01514	-2.10949	2.04024	98.331					0.24219	-57.78
0.57791	-0.77521	0.53019	0.64211	-2.50312	2.35427	0.62347	-1.9854	1.7413		0.64211	96.9356	0.62347	93.4499	0.64211	2.06129	0.62347	2.131						0.01517	-2.4998	2.30626	95.973	2.01517	-2.32121	2.14709	96.1032	4.01517	-2.13859	1.97902	96.1248	6.01517	-2.24404	2.14041	97.6365	8.01517	-2.11111	2.04469	98.4017					0.24264	-57.82
0.57713	-0.78126	0.53557	0.64126	-2.50719	2.35427	0.62271	-1.99196	1.74753		0.64126	96.8543	0.62271	93.4637	0.64126	2.06291	0.62271	2.13073						0.01519	-2.46869	2.29958	96.4535	2.01519	-2.31677	2.14598	96.173	4.01519	-2.14384	1.98792	96.2264	6.01519	-2.23717	2.15154	98.0489	8.01519	-2.10545	2.04135	98.4541					0.24308	-57.82
0.57634	-0.78719	0.54073	0.64046	-2.5128	2.35857	0.62189	-1.99688	1.7499		0.64046	96.8339	0.62189	93.4083	0.64046	2.06332	0.62189	2.13183						0.01522	-2.49495	2.30069	95.9493	2.01522	-2.31596	2.14598	96.1904	4.01522	-2.14545	1.98681	96.1608	6.01522	-2.23798	2.13485	97.6415	8.01522	-2.11111	2.03912	98.2655					0.24353	-57.82
0.57552	-0.79215	0.54546	0.63961	-2.51688	2.36717	0.62105	-2.00132	1.75613		0.63961	96.9348	0.62105	93.4747	0.63961	2.0613	0.62105	2.13051						0.01525	-2.49576	2.30403	96.0055	2.01525	-2.32	2.14709	96.1293	4.01525	-2.14465	1.98681	96.1796	6.01525	-2.23596	2.14486	97.9206	8.01525	-2.10949	2.03133	98.1124					0.24397	-57.81
0.57472	-0.7977	0.5532	0.6387	-2.51942	2.36287	0.62019	-2.00535	1.75635		0.6387	96.7934	0.62019	93.3808	0.6387	2.06413	0.62019	2.13238						0.01528	-2.46828	2.29735	96.4133	2.01528	-2.31515	2.1393	96.0522	4.01528	-2.1503	1.98681	96.0481	6.01528	-2.24121	2.16379	98.2423	8.01528	-2.09737	2.03356	98.4552					0.24442	-57.77
0.57392	-0.80324	0.55578	0.6379	-2.52503	2.37577	0.61936	-2.00986	1.76817		0.6379	96.9544	0.61936	93.6028	0.6379	2.06091	0.61936	2.12794						0.01531	-2.49576	2.29958	95.909	2.01531	-2.31192	2.14486	96.2517	4.01531	-2.14869	1.98792	96.1136	6.01531	-2.2396	2.14153	97.7615	8.01531	-2.10465	2.03912	98.4188					0.24486	-57.8
0.57311	-0.80869	0.56051	0.63705	-2.52911	2.36932	0.61862	-2.01735	1.77527		0.63705	96.738	0.61862	93.6171	0.63705	2.06524	0.61862	2.12766						0.01533	-2.49535	2.30737	96.0859	2.01533	-2.31838	2.14375	96.0863	4.01533	-2.14586	1.98013	95.9834	6.01533	-2.24364	2.15154	97.9047	8.01533	-2.10505	2.03912	98.4092					0.24531	-57.8
0.57231	-0.81421	0.5661	0.63618	-2.53267	2.37577	0.61784	-2.02338	1.77656		0.63618	96.8034	0.61784	93.5045	0.63618	2.06393	0.61784	2.12991						0.01536	-2.47838	2.30848	96.4507	2.01536	-2.31354	2.1393	96.0871	4.01536	-2.1503	1.9857	96.0202	6.01536	-2.24485	2.15488	97.9552	8.01536	-2.10343	2.03467	98.3383					0.24575	-57.8
0.57151	-0.81968	0.57083	0.63529	-2.53573	2.37577	0.617	-2.02783	1.78086		0.63529	96.7431	0.617	93.5156	0.63529	2.06514	0.617	2.12969						0.01539	-2.50061	2.29513	95.7154	2.01539	-2.3099	2.14598	96.3212	4.01539	-2.14586	1.98792	96.1794	6.01539	-2.24606	2.15043	97.8248	8.01539	-2.10707	2.04246	98.443					0.24619	-57.8
0.57071	-0.82515	0.57448	0.63443	-2.53981	2.38437	0.61614	-2.03177	1.78301		0.63443	96.8434	0.61614	93.479	0.63443	2.06313	0.61614	2.13042						0.01542	-2.49576	2.30292	95.9814	2.01542	-2.31717	2.14709	96.1902	4.01542	-2.14141	1.98681	96.2549	6.01542	-2.24485	2.14153	97.6445	8.01542	-2.11071	2.04246	98.3568					0.24664	-57.76
0.56987	-0.8297	0.57792	0.63373	-2.54796	2.38867	0.61527	-2.0353	1.78537		0.63373	96.7733	0.61527	93.4586	0.63373	2.06453	0.61527	2.13083						0.01544	-2.47838	2.30737	96.4266	2.01544	-2.31798	2.1482	96.1986	4.01544	-2.15071	1.98904	96.0947	6.01544	-2.24081	2.14932	97.916	8.01544	-2.10505	2.03578	98.3273					0.24708	-57.8
0.5691	-0.83619	0.58502	0.63263	-2.54541	2.38007	0.61434	-2.03721	1.78838		0.63263	96.6431	0.61434	93.4958	0.63263	2.06714	0.61434	2.13008						0.01547	-2.49535	2.29401	95.7961	2.01547	-2.31434	2.14932	96.3029	4.01547	-2.14465	1.98347	96.0957	6.01547	-2.23717	2.14598	97.9194	8.01547	-2.10505	2.03801	98.3819					0.24753	-57.81
0.56828	-0.8412	0.58459	0.63187	-2.55204	2.39297	0.61352	-2.04222	1.79956		0.63187	96.7833	0.61352	93.6839	0.63187	2.06433	0.61352	2.12632						0.0155	-2.49091	2.30626	96.1508	2.0155	-2.31879	2.1393	95.9739	4.0155	-2.14303	1.98347	96.1333	6.0155	-2.24323	2.14486	97.7583	8.0155	-2.10141	2.02243	98.0846					0.24797	-57.8
0.56745	-0.84573	0.58996	0.63106	-2.55713	2.39297	0.61277	-2.04929	1.80644		0.63106	96.6837	0.61277	93.7016	0.63106	2.06633	0.61277	2.12597						0.01553	-2.48687	2.30181	96.1354	2.01553	-2.32	2.1482	96.1551	4.01553	-2.14263	1.98792	96.2547	6.01553	-2.23919	2.14709	97.9002	8.01553	-2.10384	2.05248	98.7643					0.24842	-57.8
0.56662	-0.85056	0.59856	0.63008	-2.55764	2.39512	0.61191	-2.05311	1.80386		0.63008	96.7186	0.61191	93.5379	0.63008	2.06563	0.61191	2.12924						0.01556	-2.49172	2.30069	96.014	2.01556	-2.31838	2.1482	96.1899	4.01556	-2.14263	1.98013	96.0586	6.01556	-2.23556	2.14709	97.9815	8.01556	-2.10788	2.0458	98.5055					0.24886	-56.97
0.56586	-0.85715	0.60071	0.62931	-2.56426	2.39942	0.611	-2.05562	1.80515		0.62931	96.679	0.611	93.5125	0.62931	2.06642	0.611	2.12975						0.01558	-2.49172	2.29958	95.9899	2.01558	-2.32	2.14264	96.0256	4.01558	-2.14384	1.98681	96.1985	6.01558	-2.24404	2.14932	97.8439	8.01558	-2.10909	2.0369	98.2587					0.24931	-56.83
0.56504	-0.86215	0.60136	0.62826	-2.56274	2.39297	0.61013	-2.05909	1.8116		0.62826	96.5743	0.61013	93.6061	0.62826	2.06851	0.61013	2.12788						0.01561	-2.48848	2.30181	96.103	2.01561	-2.31919	2.14486	96.0949	4.01561	-2.14707	1.98458	96.0673	6.01561	-2.24121	2.14486	97.8033	8.01561	-2.11394	2.05805	98.6603					0.24975	-56.2
0.56423	-0.86763	0.6091	0.62741	-2.56681	2.40157	0.60929	-2.06355	1.81827		0.62741	96.6741	0.60929	93.6813	0.62741	2.06652	0.60929	2.12637						0.01564	-2.48525	2.29068	95.9259	2.01564	-2.31475	2.14598	96.2165	4.01564	-2.14707	1.98681	96.1232	6.01564	-2.23232	2.13819	97.8461	8.01564	-2.1103	2.02577	97.9561					0.25019	-56.16
0.5634	-0.87214	0.6134	0.62653	-2.57038	2.40372	0.60845	-2.06806	1.82042		0.62653	96.6494	0.60845	93.6314	0.62653	2.06701	0.60845	2.12737						0.01567	-2.48606	2.30515	96.224	2.01567	-2.31636	2.14486	96.1558	4.01567	-2.14545	1.98792	96.1888	6.01567	-2.24162	2.15266	97.9755	8.01567	-2.10909	2.04024	98.3406					0.25064	-55.99
0.56254	-0.87606	0.61899	0.62566	-2.57395	2.40372	0.60755	-2.07096	1.82235		0.62566	96.5802	0.60755	93.6145	0.62566	2.0684	0.60755	2.12771						0.01569	-2.49293	2.30737	96.1345	2.01569	-2.31838	2.14375	96.0863	4.01569	-2.14343	1.98124	96.0678	6.01569	-2.23758	2.14375	97.8585	8.01569	-2.11232	2.04135	98.2913					0.25108	-55.89
0.56169	-0.88038	0.62071	0.62475	-2.57649	2.41017	0.60666	-2.07375	1.82644		0.62475	96.6646	0.60666	93.659	0.62475	2.06671	0.60666	2.12682						0.01572	-2.48283	2.2929	96.0231	2.01572	-2.31394	2.14375	96.1821	4.01572	-2.14626	1.98013	95.974	6.01572	-2.23273	2.14486	97.9929	8.01572	-2.1103	2.04692	98.4752					0.25153	-55.91
0.56081	-0.88352	0.62222	0.62405	-2.58465	2.41232	0.60579	-2.07741	1.83095		0.62405	96.5514	0.60579	93.6942	0.62405	2.06897	0.60579	2.12612						0.01575	-2.48646	2.29847	96.071	2.01575	-2.31556	2.14709	96.225	4.01575	-2.14747	1.9857	96.0859	6.01575	-2.24364	2.15043	97.8788	8.01575	-2.11596	2.03467	98.0416					0.25197	-55.93
0.55997	-0.88793	0.62953	0.6231	-2.58618	2.41232	0.60493	-2.0813	1.83074		0.6231	96.5218	0.60493	93.5951	0.6231	2.06956	0.60493	2.1281						0.01578	-2.49333	2.30069	95.9817	2.01578	-2.32081	2.1482	96.1377	4.01578	-2.1499	1.98458	96.0016	6.01578	-2.24162	2.1482	97.8721	8.01578	-2.11232	2.04135	98.2913					0.25242	-55.93
0.55915	-0.89292	0.63383	0.62207	-2.58516	2.41232	0.60405	-2.08477	1.83289		0.62207	96.5415	0.60405	93.5707	0.62207	2.06917	0.60405	2.12859						0.01581	-2.47515	2.29958	96.3229	2.01581	-2.31515	2.14153	96.1041	4.01581	-2.14667	1.99126	96.2444	6.01581	-2.23758	2.14375	97.8585	8.01581	-2.10384	2.0369	98.3834					0.25286	-55.92
0.5583	-0.89735	0.63619	0.62101	-2.58363	2.40587	0.60317	-2.08818	1.83719		0.62101	96.4373	0.60317	93.606	0.62101	2.07125	0.60317	2.12788						0.01583	-2.48364	2.29847	96.1279	2.01583	-2.31354	2.14041	96.113	4.01583	-2.15071	1.99683	96.2899	6.01583	-2.24444	2.14709	97.7832	8.01583	-2.11152	2.03801	98.2286					0.25331	-55.89
0.55752	-0.9034	0.64157	0.62003	-2.58414	2.40587	0.60234	-2.0927	1.84149		0.62003	96.4275	0.60234	93.6147	0.62003	2.07145	0.60234	2.12771						0.01586	-2.49535	2.29735	95.8687	2.01586	-2.31596	2.14375	96.1386	4.01586	-2.14505	1.97902	95.9741	6.01586	-2.24081	2.15043	97.9419	8.01586	-2.11273	2.03801	98.1999					0.25375	-55.92
0.55667	-0.90742	0.64372	0.61912	-2.58669	2.41232	0.60141	-2.09469	1.846		0.61912	96.512	0.60141	93.6894	0.61912	2.06976	0.60141	2.12621						0.01589	-2.4699	2.29735	96.3806	2.01589	-2.31475	2.14598	96.2165	4.01589	-2.14909	1.98681	96.0763	6.01589	-2.23556	2.14486	97.9296	8.01589	-2.10101	2.02465	98.1492					0.25419	-55.93
0.55583	-0.91194	0.65017	0.61836	-2.59331	2.42952	0.6005	-2.09717	1.84816		0.61836	96.7391	0.6005	93.6884	0.61836	2.06522	0.6005	2.12623						0.01592	-2.48404	2.29624	96.0714	2.01592	-2.31717	2.1482	96.216	4.01592	-2.14909	1.98681	96.0763	6.01592	-2.24364	2.14709	97.8012	8.01592	-2.10141	2.02465	98.1396					0.25464	-55.93
0.55499	-0.91644	0.65253	0.61758	-2.59942	2.42307	0.59962	-2.10065	1.85246		0.61758	96.4887	0.59962	93.7216	0.61758	2.07023	0.59962	2.12557						0.01594	-2.49212	2.29624	95.9092	2.01594	-2.3204	2.14598	96.0947	4.01594	-2.14788	1.98904	96.1604	6.01594	-2.23798	2.14264	97.8236	8.01594	-2.09616	2.03801	98.5934					0.25508	-55.93
0.55419	-0.9219	0.65533	0.61669	-2.60248	2.42522	0.59882	-2.1061	1.85891		0.61669	96.4743	0.59882	93.7656	0.61669	2.07051	0.59882	2.12469						0.01597	-2.46747	2.29735	96.4296	2.01597	-2.32242	2.15043	96.1547	4.01597	-2.14869	1.98347	96.0017	6.01597	-2.22949	2.13151	97.7531	8.01597	-2.10263	2.04358	98.5758					0.25553	-55.9
0.55331	-0.92529	0.65597	0.61585	-2.60707	2.42737	0.59796	-2.11001	1.85891		0.61585	96.4306	0.59796	93.6733	0.61585	2.07139	0.59796	2.12653						0.016	-2.48687	2.28734	95.8206	2.016	-2.3196	2.14709	96.138	4.016	-2.14505	1.98236	96.0582	6.016	-2.23717	2.14709	97.9454	8.016	-2.11071	2.04469	98.4113					0.25597	-55.93
0.55246	-0.9294	0.6607	0.61487	-2.60758	2.42952	0.59707	-2.11309	1.85891		0.61487	96.4651	0.59707	93.6006	0.61487	2.0707	0.59707	2.12799						0.01603	-2.49535	2.28177	95.529	2.01603	-2.32	2.14375	96.0516	4.01603	-2.14545	1.98236	96.0488	6.01603	-2.23192	2.13596	97.8031	8.01603	-2.11313	2.03578	98.1357					0.25642	-55.94
0.5516	-0.93329	0.66457	0.61393	-2.60911	2.42952	0.59612	-2.11444	1.86106		0.61393	96.4358	0.59612	93.6263	0.61393	2.07128	0.59612	2.12747						0.01606	-2.47798	2.28288	95.9021	2.01606	-2.31838	2.14375	96.0863	4.01606	-2.14424	1.98347	96.1051	6.01606	-2.22909	2.1482	98.1521	8.01606	-2.10788	2.04914	98.587					0.25686	-55.94
0.55076	-0.93777	0.66844	0.61315	-2.61522	2.43167	0.59521	-2.11688	1.86321		0.61315	96.3631	0.59521	93.6265	0.61315	2.07274	0.59521	2.12747						0.01608	-2.49333	2.28177	95.5695	2.01608	-2.31434	2.14264	96.1475	4.01608	-2.14384	1.98458	96.1425	6.01608	-2.2404	2.14932	97.925	8.01608	-2.11596	2.03912	98.1508					0.25731	-55.94
0.54992	-0.94225	0.67081	0.61218	-2.61624	2.43382	0.59433	-2.12034	1.86536		0.61218	96.3878	0.59433	93.6025	0.61218	2.07224	0.59433	2.12795						0.01611	-2.49616	2.27843	95.4398	2.01611	-2.31677	2.14041	96.0433	4.01611	-2.14788	1.98792	96.1324	6.01611	-2.24121	2.14041	97.6995	8.01611	-2.11636	2.04135	98.1958					0.25775	-55.9
0.54903	-0.94516	0.67382	0.61129	-2.6193	2.43812	0.5934	-2.12223	1.86536		0.61129	96.4176	0.5934	93.5582	0.61129	2.07165	0.5934	2.12884						0.01614	-2.47273	2.27843	95.9106	2.01614	-2.31394	2.14153	96.1303	4.01614	-2.14828	1.9857	96.0671	6.01614	-2.23152	2.14486	98.02	8.01614	-2.10747	2.02911	98.1055					0.25819	-55.93
0.54815	-0.94866	0.67769	0.61042	-2.62286	2.43812	0.59247	-2.1242	1.86966		0.61042	96.3496	0.59247	93.6265	0.61042	2.07301	0.59247	2.12747						0.01617	-2.49333	2.284	95.6181	2.01617	-2.31313	2.14709	96.2773	4.01617	-2.14384	1.98347	96.1145	6.01617	-2.24121	2.14709	97.8552	8.01617	-2.10303	2.02465	98.1012					0.25864	-55.94
0.54728	-0.95209	0.67876	0.60944	-2.62337	2.43597	0.59156	-2.12661	1.87353		0.60944	96.2959	0.59156	93.673	0.60944	2.07408	0.59156	2.12654						0.01619	-2.49576	2.28622	95.6183	2.01619	-2.31758	2.14375	96.1038	4.01619	-2.14707	1.98013	95.9552	6.01619	-2.23515	2.13151	97.6265	8.01619	-2.09535	2.01909	98.1464					0.25908	-55.93
0.54642	-0.95606	0.68285	0.60851	-2.62541	2.44027	0.5907	-2.13058	1.87589		0.60851	96.3452	0.5907	93.6431	0.60851	2.0731	0.5907	2.12714						0.01622	-2.47838	2.28288	95.894	2.01622	-2.32121	2.15266	96.2324	4.01622	-2.14909	1.98792	96.1042	6.01622	-2.22909	2.14598	98.1003	8.01622	-2.09495	2.04692	98.8403					0.25953	-55.93
0.54558	-0.96057	0.68693	0.60775	-2.63204	2.44242	0.58986	-2.13509	1.88256		0.60775	96.2633	0.58986	93.7144	0.60775	2.07473	0.58986	2.12571						0.01625	-2.49576	2.27732	95.4235	2.01625	-2.31596	2.13707	95.9828	4.01625	-2.15111	1.99126	96.1411	6.01625	-2.24081	2.15266	97.9936	8.01625	-2.10747	2.0458	98.5151					0.25997	-55.9
0.54469	-0.96349	0.6865	0.60672	-2.63102	2.44457	0.58895	-2.1375	1.87826		0.60672	96.3266	0.58895	93.5442	0.60672	2.07347	0.58895	2.12912						0.01628	-2.49051	2.27287	95.431	2.01628	-2.31636	2.14375	96.1299	4.01628	-2.15273	1.99126	96.1036	6.01628	-2.24687	2.15266	97.8586	8.01628	-2.11152	2.03912	98.2559					0.26042	-55.91
0.54383	-0.9674	0.69209	0.60575	-2.63204	2.43597	0.58802	-2.13938	1.88019		0.60575	96.1313	0.58802	93.5518	0.60575	2.07737	0.58802	2.12896						0.01631	-2.48081	2.28845	95.9667	2.01631	-2.3196	2.1482	96.1638	4.01631	-2.14788	1.9857	96.0765	6.01631	-2.23556	2.1393	97.7998	8.01631	-2.10505	2.03578	98.3273					0.26086	-55.92
0.54295	-0.97093	0.69403	0.60472	-2.63102	2.44457	0.58711	-2.14189	1.88471		0.60472	96.3266	0.58711	93.613	0.60472	2.07347	0.58711	2.12774						0.01633	-2.49172	2.28066	95.5775	2.01633	-2.31838	2.15043	96.2416	4.01633	-2.1499	1.99349	96.2251	6.01633	-2.24606	2.15154	97.8507	8.01633	-2.10465	2.03022	98.2					0.26131	-55.92
0.54208	-0.97438	0.69897	0.60397	-2.63815	2.44887	0.58627	-2.14635	1.88901		0.60397	96.2792	0.58627	93.6227	0.60397	2.07442	0.58627	2.12755						0.01636	-2.48364	2.27398	95.5932	2.01636	-2.31919	2.14375	96.069	4.01636	-2.14263	1.98013	96.0586	6.01636	-2.24768	2.14486	97.6594	8.01636	-2.1002	2.03133	98.3331					0.26175	-55.92
0.54118	-0.97731	0.70048	0.60299	-2.63866	2.44672	0.58536	-2.14878	1.88901		0.60299	96.2257	0.58536	93.5664	0.60299	2.07549	0.58536	2.12867						0.01639	-2.48	2.28288	95.8614	2.01639	-2.3204	2.14153	95.991	4.01639	-2.14303	1.98347	96.1333	6.01639	-2.2299	2.1393	97.9264	8.01639	-2.11152	2.05582	98.6635					0.26219	-55.89
0.54033	-0.98132	0.70327	0.60219	-2.64426	2.45102	0.58441	-2.15024	1.88664		0.60219	96.2074	0.58441	93.4703	0.60219	2.07585	0.58441	2.13059						0.01642	-2.48768	2.27509	95.5365	2.01642	-2.31515	2.1393	96.0522	4.01642	-2.14586	1.98124	96.0114	6.01642	-2.24121	2.15154	97.9587	8.01642	-2.11111	2.03467	98.1562					0.26264	-55.9
0.53943	-0.98424	0.70392	0.60121	-2.64477	2.45102	0.58346	-2.15163	1.88901		0.60121	96.1977	0.58346	93.5005	0.60121	2.07604	0.58346	2.12999						0.01644	-2.48768	2.28734	95.8044	2.01644	-2.31434	2.14264	96.1475	4.01644	-2.14222	1.98681	96.2361	6.01644	-2.24444	2.15043	97.8608	8.01644	-2.11636	2.0458	98.3047					0.26308	-55.92
0.53856	-0.98775	0.70951	0.60038	-2.64936	2.44887	0.58255	-2.15412	1.89546		0.60038	96.0674	0.58255	93.6126	0.60038	2.07865	0.58255	2.12775						0.01647	-2.49657	2.29068	95.6992	2.01647	-2.31798	2.14264	96.0691	4.01647	-2.14545	1.99015	96.2447	6.01647	-2.23313	2.13819	97.828	8.01647	-2.11273	2.03912	98.2272					0.26353	-55.91
[truncated: 175,840 more rows]
[truncated: 1 more columns]

## Sheet: Fig. 5
Fig. 5c
[truncated: 5 more rows]
